# Supplementary material for: Genotype Shift of Malaysian Porcine Circovirus 2 (PCV2) from PCV2b to PCV2d within a Decade
Source: Animals (Basel). 2022 Jul 21;12(14):1849. doi: 10.3390/ani12141849 (PMC9311952; doi:10.3390/ani12141849)
Supplement: Supplementary file 1 [file animals-12-01849-s001.zip]

Archive with 4 entries (4 files):
- Supplementary Figure S1 [Genotype Shift of Malaysian PCV2].tiff
- Supplementary Table S1 [Genotype Shift of Malaysian PCV2].xls
- Supplementary Table S2 [Genotype Shift of Malaysian PCV2].xls
- Supplementary Table S3 [Genotype Shift of Malaysian PCV2].pdf
