# Supplementary material for: Genotype Shift of Malaysian Porcine Circovirus 2 (PCV2) from PCV2b to PCV2d within a Decade
Source: Animals (Basel). 2022 Jul 21;12(14):1849. doi: 10.3390/ani12141849 (PMC9311952; doi:10.3390/ani12141849)
Supplement: Supplementary file 1 [file animals-12-01849-s001.zip › Supplementary Table S1 [Genotype Shift of Malaysian PCV2].xls]

## Sheet: Supplementary Table 1
	Supplementary Table S1. Pairwise distance analysis of cap gene nucleotide sequences of PCV2, shown as p-distance values. Seventy-nine Malaysian PCV2 strains and 162 PCV2 GenBank reference strains were compared. The analysis was run using pairwise distance method, p-distance method evaluated with 1000 bootstrap replicates.
		p-distance
		1	2	3	4	5	6	7	8	9	10	11	12	13	14	15	16	17	18	19	20	21	22	23	24	25	26	27	28	29	30	31	32	33	34	35	36	37	38	39	40	41	42	43	44	45	46	47	48
1	PCV2/JW206L/UPM/MY030/OM524627		0.00528475	0.00659302	0.00659302	0.00659302	0.00604381	0.00632739	0.00632739	0.00632739	0.00625904	0.00634857	0.00625576	0.00567462	0.00566973	0.00640179	0.00640179	0.00635402	0.00549541	0.00610753	0.00647905	0.00875528	0.00626137	0.00581643	0.0059547	0.00640101	0.00633897	0.00640179	0.00581643	0.0059547	0.00628603	0.0063497	0.00618832	0.0129158	0.00575583	0.0071115	0.00642926	0.00642926	0.0059547	0.00610753	0.0059547	0.0059547	0.00581643	0.00581643	0.00659302	0.00659302	0.00632913	0.00645329	0.00632739
2	PCV2/JW207L/UPM/MY031/OM524628	0.021398		0.00464696	0.00464696	0.00464696	0.00484839	0.0049301	0.0049301	0.0049301	0.00411376	0.00431911	0.00489025	0.00293504	0.00342858	0.00441822	0.00441822	0.00436834	0.0032483	0.00384771	0.00453843	0.0077606	0.0046318	0.0031868	0.00365021	0.00517756	0.00515495	0.00441822	0.0031868	0.00365021	0.00465638	0.00473467	0.00451326	0.0120383	0.00377033	0.00675841	0.00488687	0.00488687	0.00365021	0.00384771	0.00365021	0.00365021	0.0031868	0.0031868	0.00464696	0.00464696	0.00461487	0.00461433	0.0049301
3	PCV2/JW216LI/UPM/MY034/OM524631	0.0328103	0.0171184		0	0	0.00468715	0.00431279	0.00431279	0.00451129	0.00362504	0.00370909	0.00438676	0.00370425	0.00373815	0.00382119	0.00382119	0.00301303	0.00396737	0.00303336	0.00394829	0.00733707	0.00406426	0.0038911	0.00279755	0.00505757	0.00455706	0.00382119	0.0038911	0.00279755	0.00413078	0.00415852	0.00466319	0.0114453	0.00458807	0.00644952	0.00129162	0.00129162	0.00279755	0.00303336	0.00279755	0.00279755	0.00406274	0.00406274	0	0	0.00451194	0.00416222	0.00451129
4	PCV2/JW217I/UPM/MY035/OM524632	0.0328103	0.0171184	0		0	0.00468715	0.00431279	0.00431279	0.00451129	0.00362504	0.00370909	0.00438676	0.00370425	0.00373815	0.00382119	0.00382119	0.00301303	0.00396737	0.00303336	0.00394829	0.00733707	0.00406426	0.0038911	0.00279755	0.00505757	0.00455706	0.00382119	0.0038911	0.00279755	0.00413078	0.00415852	0.00466319	0.0114453	0.00458807	0.00644952	0.00129162	0.00129162	0.00279755	0.00303336	0.00279755	0.00279755	0.00406274	0.00406274	0	0	0.00451194	0.00416222	0.00451129
5	PCV2/JW218I/UPM/MY036/OM524633	0.0328103	0.0171184	0	0		0.00468715	0.00431279	0.00431279	0.00451129	0.00362504	0.00370909	0.00438676	0.00370425	0.00373815	0.00382119	0.00382119	0.00301303	0.00396737	0.00303336	0.00394829	0.00733707	0.00406426	0.0038911	0.00279755	0.00505757	0.00455706	0.00382119	0.0038911	0.00279755	0.00413078	0.00415852	0.00466319	0.0114453	0.00458807	0.00644952	0.00129162	0.00129162	0.00279755	0.00303336	0.00279755	0.00279755	0.00406274	0.00406274	0	0	0.00451194	0.00416222	0.00451129
6	PCV2/JW248L/UPM/MY043/OM524640	0.0299572	0.0199715	0.0171184	0.0171184	0.0171184		0.00194541	0.00194541	0.00246628	0.00445337	0.00457489	0.0049493	0.00443527	0.00449184	0.00448324	0.00448324	0.00437538	0.00420106	0.00400952	0.00453625	0.00712875	0.00426362	0.00453669	0.0037947	0.00270939	0.00188367	0.00448324	0.00453669	0.0037947	0.00445729	0.00436838	0.00454528	0.0118553	0.00483308	0.00681783	0.0044378	0.0044378	0.0037947	0.00400952	0.0037947	0.0037947	0.00474865	0.00474865	0.00468715	0.00468715	0.00360059	0.00449997	0.00246628
7	PCV2/JW250L/UPM/MY044/OM524641	0.0328103	0.0199715	0.0142653	0.0142653	0.0142653	0.00285307		0	0.00132355	0.00398863	0.00409271	0.00459751	0.00402195	0.00403902	0.00410863	0.00410863	0.00392739	0.0037745	0.00351925	0.00419717	0.00685779	0.00387987	0.00416451	0.00327924	0.0027572	0.00188992	0.00410863	0.00416451	0.00327924	0.00408113	0.00393495	0.00473918	0.0116152	0.0045095	0.0065676	0.00405195	0.00405195	0.00327924	0.00351925	0.00327924	0.00327924	0.00433188	0.00433188	0.00431279	0.00431279	0.00309509	0.00398704	0.00132355
8	PCV2/JW257L/UPM/MY046/OM524643	0.0328103	0.0199715	0.0142653	0.0142653	0.0142653	0.00285307	0		0.00132355	0.00398863	0.00409271	0.00459751	0.00402195	0.00403902	0.00410863	0.00410863	0.00392739	0.0037745	0.00351925	0.00419717	0.00685779	0.00387987	0.00416451	0.00327924	0.0027572	0.00188992	0.00410863	0.00416451	0.00327924	0.00408113	0.00393495	0.00473918	0.0116152	0.0045095	0.0065676	0.00405195	0.00405195	0.00327924	0.00351925	0.00327924	0.00327924	0.00433188	0.00433188	0.00431279	0.00431279	0.00309509	0.00398704	0.00132355
9	PCV2/JW258L/UPM/MY047/OM524644	0.0328103	0.0199715	0.0156919	0.0156919	0.0156919	0.0042796	0.00142653	0.00142653		0.00377668	0.00389058	0.00445311	0.00423122	0.00425412	0.00430377	0.00430377	0.00414589	0.00399266	0.00375609	0.00435346	0.00703283	0.00408195	0.00433188	0.00354027	0.00315031	0.00228434	0.00430377	0.00433188	0.00354027	0.00429027	0.00413473	0.00449932	0.011675	0.00432882	0.00645848	0.00425878	0.00425878	0.00354027	0.00375609	0.00354027	0.00354027	0.00416451	0.00416451	0.00451129	0.00451129	0.00325678	0.00375461	0
10	PCV2/KF154L/UPM/MY022/OM524619	0.0299572	0.0142653	0.00998573	0.00998573	0.00998573	0.0156919	0.0128388	0.0128388	0.0114123		0.00237755	0.00400797	0.0033003	0.00328789	0.00330401	0.00330401	0.00323956	0.0035175	0.00271177	0.00311384	0.00743566	0.00350649	0.0030397	0.00234824	0.00483793	0.00419741	0.00330401	0.0030397	0.00234824	0.00372167	0.00377408	0.00402469	0.0114491	0.00384628	0.00602814	0.00385672	0.00385672	0.00234824	0.00271177	0.00234824	0.00234824	0.00271477	0.00271477	0.00362504	0.00362504	0.0040414	0.00344622	0.00377668
11	PCV2/KF156L/UPM/MY023/OM524620	0.0313837	0.0156919	0.0114123	0.0114123	0.0114123	0.0171184	0.0142653	0.0142653	0.0128388	0.0042796		0.00370501	0.00350348	0.00303163	0.00297173	0.00297173	0.00226073	0.00369334	0.00291195	0.00277152	0.00758954	0.00315936	0.00332305	0.00260592	0.00498735	0.00427162	0.00297173	0.00332305	0.00260592	0.00343875	0.00347499	0.00425407	0.0116757	0.00364597	0.00591178	0.00392126	0.00392126	0.00260592	0.00291195	0.00260592	0.00260592	0.00303398	0.00303398	0.00370909	0.00370909	0.00417299	0.00358745	0.00389058
12	PCV2/KF283L/UPM/MY051/OM524648	0.0313837	0.0185449	0.0142653	0.0142653	0.0142653	0.0199715	0.0171184	0.0171184	0.0156919	0.0128388	0.0114123		0.0043273	0.00386944	0.00404513	0.00404513	0.00358748	0.00414966	0.00402866	0.00416746	0.00765279	0.00388243	0.00445108	0.00377573	0.00538525	0.00479006	0.00404513	0.00445108	0.00377573	0.00416543	0.0040415	0.00463176	0.0119965	0.00401587	0.00642431	0.00416106	0.00416106	0.00377573	0.00402866	0.00377573	0.00377573	0.00433892	0.00433892	0.00438676	0.00438676	0.00490953	0.00413441	0.00445311
13	PCV2/KF59L/UPM/MY014/OM524611	0.0256776	0.00713267	0.00998573	0.00998573	0.00998573	0.0156919	0.0128388	0.0128388	0.0142653	0.0085592	0.00998573	0.0156919		0.00190736	0.00342004	0.00342004	0.00328048	0.00129162	0.00265675	0.00361203	0.00727237	0.00365524	0.00134709	0.00235387	0.00476474	0.00431176	0.00342004	0.00134709	0.00235387	0.00369284	0.00380018	0.00439884	0.0116766	0.0028857	0.00625551	0.00396737	0.00396737	0.00235387	0.00265675	0.00235387	0.00235387	0.00180588	0.00180588	0.00370425	0.00370425	0.00407597	0.00395854	0.00423122
14	PCV2/KF67L/UPM/MY016/OM524613	0.0256776	0.00998573	0.00998573	0.00998573	0.00998573	0.0156919	0.0128388	0.0128388	0.0142653	0.0085592	0.00713267	0.0128388	0.00285307		0.00280481	0.00280481	0.00267813	0.00233948	0.00265208	0.00305076	0.00726138	0.00306011	0.00231573	0.00234859	0.0048423	0.00430286	0.00280481	0.00231573	0.00234859	0.00317676	0.00332122	0.0044554	0.0115724	0.00283136	0.00606066	0.00399246	0.00399246	0.00234859	0.00265208	0.00234859	0.00234859	0.0025638	0.0025638	0.00373815	0.00373815	0.00409846	0.00396536	0.00425412
15	PCV2/KF78L/UPM/MY017/OM524614	0.0313837	0.0156919	0.00998573	0.00998573	0.00998573	0.0156919	0.0128388	0.0128388	0.0142653	0.0085592	0.00713267	0.0128388	0.0085592	0.00570613		0	0.00267959	0.00365524	0.00290717	0.00134709	0.00722826	0.00129162	0.00361203	0.00249176	0.0049735	0.00431272	0	0.00361203	0.00249176	0.00336261	0.00341458	0.00452214	0.0114534	0.00398958	0.00612453	0.00406426	0.00406426	0.00249176	0.00290717	0.00249176	0.00249176	0.00378178	0.00378178	0.00382119	0.00382119	0.0041947	0.00392802	0.00430377
16	PCV2/KF81L/UPM/MY018/OM524615	0.0313837	0.0156919	0.00998573	0.00998573	0.00998573	0.0156919	0.0128388	0.0128388	0.0142653	0.0085592	0.00713267	0.0128388	0.0085592	0.00570613	0		0.00267959	0.00365524	0.00290717	0.00134709	0.00722826	0.00129162	0.00361203	0.00249176	0.0049735	0.00431272	0	0.00361203	0.00249176	0.00336261	0.00341458	0.00452214	0.0114534	0.00398958	0.00612453	0.00406426	0.00406426	0.00249176	0.00290717	0.00249176	0.00249176	0.00378178	0.00378178	0.00382119	0.00382119	0.0041947	0.00392802	0.00430377
17	PCV2/KG11L/UPM/MY002/OM524599	0.0313837	0.0156919	0.00713267	0.00713267	0.00713267	0.0156919	0.0128388	0.0128388	0.0142653	0.0085592	0.0042796	0.00998573	0.0085592	0.00570613	0.00570613	0.00570613		0.00351226	0.00261695	0.00295248	0.00735469	0.00292209	0.00351856	0.00227778	0.00484634	0.00420821	0.00267959	0.00351856	0.00227778	0.00318564	0.00318466	0.00450612	0.011517	0.00388528	0.00608465	0.0033281	0.0033281	0.00227778	0.00261695	0.00227778	0.00227778	0.00370914	0.00370914	0.00301303	0.00301303	0.00422972	0.0037604	0.00414589
18	PCV2/KG193L/UPM/MY024/OM524621	0.0242511	0.0085592	0.0114123	0.0114123	0.0114123	0.0142653	0.0114123	0.0114123	0.0128388	0.00998573	0.0114123	0.0142653	0.00142653	0.0042796	0.00998573	0.00998573	0.00998573		0.00294993	0.00379272	0.00716641	0.00342004	0.00177672	0.00269404	0.00458633	0.00410487	0.00365524	0.00177672	0.00269404	0.00354559	0.00354525	0.00421509	0.0116405	0.00259704	0.00617867	0.00370425	0.00370425	0.00269404	0.00294993	0.00269404	0.00269404	0.00215314	0.00215314	0.00396737	0.00396737	0.0038501	0.00371774	0.00399266
19	PCV2/KL44/UPM/MY008/OM524605	0.0285307	0.0128388	0.00713267	0.00713267	0.00713267	0.0128388	0.00998573	0.00998573	0.0114123	0.00570613	0.00713267	0.0128388	0.00570613	0.00570613	0.00570613	0.00570613	0.00570613	0.00713267		0.00313599	0.0070792	0.00316127	0.00297873	0.00133201	0.00447801	0.00385929	0.00290717	0.00297873	0.00133201	0.00265615	0.00276248	0.00364884	0.0114084	0.00380057	0.00576738	0.00333131	0.00333131	0.00133201	0	0.00133201	0.00133201	0.00319522	0.00319522	0.00303336	0.00303336	0.00373731	0.00335554	0.00375609
20	PCV2/KP8L/UPM/MY001/OM524598	0.0328103	0.0171184	0.0114123	0.0114123	0.0114123	0.0171184	0.0142653	0.0142653	0.0156919	0.00713267	0.00570613	0.0142653	0.00998573	0.00713267	0.00142653	0.00142653	0.00713267	0.0114123	0.00713267		0.00740135	0.00177672	0.00342004	0.00275234	0.00498758	0.00431272	0.00134709	0.00342004	0.00275234	0.00353197	0.00359796	0.00459871	0.0115603	0.00406754	0.00615485	0.00414482	0.00414482	0.00275234	0.00313599	0.00275234	0.00275234	0.00364102	0.00364102	0.00394829	0.00394829	0.0041947	0.00405707	0.00435346
21	PCV2/KS253L/UPM/MY045/OM524642	0.0599144	0.0485021	0.042796	0.042796	0.042796	0.042796	0.0399429	0.0399429	0.0413695	0.0413695	0.042796	0.0456491	0.0413695	0.0413695	0.0413695	0.0413695	0.0413695	0.0399429	0.0385164	0.042796		0.00712878	0.00747338	0.00685717	0.00741364	0.00713538	0.00722826	0.00747338	0.00685717	0.00735028	0.00717876	0.0080322	0.0127672	0.00767149	0.00859734	0.00721457	0.00721457	0.00685717	0.0070792	0.00685717	0.00685717	0.00764104	0.00764104	0.00733707	0.00733707	0.00715945	0.00683586	0.00703283
22	PCV2/KW117L/UPM/MY019/OM524616	0.0299572	0.0171184	0.0114123	0.0114123	0.0114123	0.0142653	0.0114123	0.0114123	0.0128388	0.00998573	0.0085592	0.0114123	0.00998573	0.00713267	0.00142653	0.00142653	0.00713267	0.0085592	0.00713267	0.00285307	0.0399429		0.00379272	0.00279718	0.00481344	0.00411826	0.00129162	0.00379272	0.00279718	0.00323378	0.00316272	0.00435532	0.0114057	0.00380163	0.00606387	0.00382119	0.00382119	0.00279718	0.00316127	0.00279718	0.00279718	0.00395886	0.00395886	0.00406426	0.00406426	0.00398836	0.00369902	0.00408195
23	PCV2/KW118L/UPM/MY020/OM524617	0.0271041	0.0085592	0.0114123	0.0114123	0.0114123	0.0171184	0.0142653	0.0142653	0.0156919	0.00713267	0.0085592	0.0171184	0.00142653	0.0042796	0.00998573	0.00998573	0.00998573	0.00285307	0.00713267	0.0085592	0.042796	0.0114123		0.00270905	0.00482439	0.00431176	0.00361203	0	0.00270905	0.00385831	0.00397608	0.00452546	0.0117835	0.00301165	0.0062917	0.00410281	0.00410281	0.00270905	0.00297873	0.00270905	0.00270905	0.00132355	0.00132355	0.0038911	0.0038911	0.00407597	0.00413911	0.00433188
24	PCV2/KW228L/UPM/MY039/OM524636	0.0271041	0.0114123	0.00570613	0.00570613	0.00570613	0.0114123	0.0085592	0.0085592	0.00998573	0.0042796	0.00570613	0.0114123	0.0042796	0.0042796	0.0042796	0.0042796	0.0042796	0.00570613	0.00142653	0.00570613	0.0370899	0.00570613	0.00570613		0.00429338	0.00365183	0.00249176	0.00270905	0	0.00291329	0.00300174	0.00387018	0.0114084	0.00363595	0.00586354	0.00312986	0.00312986	0	0.00133201	0	0	0.0029551	0.0029551	0.00279755	0.00279755	0.00348897	0.00312707	0.00354027
25	PCV2/KW238L/UPM/MY040/OM524637	0.0356633	0.0228245	0.0199715	0.0199715	0.0199715	0.00570613	0.00570613	0.00570613	0.00713267	0.0185449	0.0199715	0.0228245	0.0185449	0.0185449	0.0185449	0.0185449	0.0185449	0.0171184	0.0156919	0.0199715	0.0456491	0.0171184	0.0199715	0.0142653		0.00323425	0.0049735	0.00482439	0.00429338	0.00484273	0.00489603	0.00451462	0.0119032	0.00493605	0.00689477	0.00486396	0.00486396	0.00429338	0.00447801	0.00429338	0.00429338	0.00502665	0.00502665	0.00505757	0.00505757	0.00404404	0.00506832	0.00315031
26	PCV2/KW260L/UPM/MY048/OM524645	0.0328103	0.0228245	0.0171184	0.0171184	0.0171184	0.00285307	0.00285307	0.00285307	0.0042796	0.0142653	0.0156919	0.0199715	0.0156919	0.0156919	0.0156919	0.0156919	0.0156919	0.0142653	0.0128388	0.0156919	0.042796	0.0142653	0.0156919	0.0114123	0.0085592		0.00431272	0.00431176	0.00365183	0.00431957	0.0042302	0.00496919	0.0117775	0.00467578	0.0067515	0.00433277	0.00433277	0.00365183	0.00385929	0.00365183	0.00365183	0.0044959	0.0044959	0.00455706	0.00455706	0.00312459	0.00437165	0.00228434
27	PCV2/KW63L/UPM/MY015/OM524612	0.0313837	0.0156919	0.00998573	0.00998573	0.00998573	0.0156919	0.0128388	0.0128388	0.0142653	0.0085592	0.00713267	0.0128388	0.0085592	0.00570613	0	0	0.00570613	0.00998573	0.00570613	0.00142653	0.0413695	0.00142653	0.00998573	0.0042796	0.0185449	0.0156919		0.00361203	0.00249176	0.00336261	0.00341458	0.00452214	0.0114534	0.00398958	0.00612453	0.00406426	0.00406426	0.00249176	0.00290717	0.00249176	0.00249176	0.00378178	0.00378178	0.00382119	0.00382119	0.0041947	0.00392802	0.00430377
28	PCV2/MG196L/UPM/MY025/OM524622	0.0271041	0.0085592	0.0114123	0.0114123	0.0114123	0.0171184	0.0142653	0.0142653	0.0156919	0.00713267	0.0085592	0.0171184	0.00142653	0.0042796	0.00998573	0.00998573	0.00998573	0.00285307	0.00713267	0.0085592	0.042796	0.0114123	0	0.00570613	0.0199715	0.0156919	0.00998573		0.00270905	0.00385831	0.00397608	0.00452546	0.0117835	0.00301165	0.0062917	0.00410281	0.00410281	0.00270905	0.00297873	0.00270905	0.00270905	0.00132355	0.00132355	0.0038911	0.0038911	0.00407597	0.00413911	0.00433188
29	PCV2/MW125L/UPM/MY021/OM524618	0.0271041	0.0114123	0.00570613	0.00570613	0.00570613	0.0114123	0.0085592	0.0085592	0.00998573	0.0042796	0.00570613	0.0114123	0.0042796	0.0042796	0.0042796	0.0042796	0.0042796	0.00570613	0.00142653	0.00570613	0.0370899	0.00570613	0.00570613	0	0.0142653	0.0114123	0.0042796	0.00570613		0.00291329	0.00300174	0.00387018	0.0114084	0.00363595	0.00586354	0.00312986	0.00312986	0	0.00133201	0	0	0.0029551	0.0029551	0.00279755	0.00279755	0.00348897	0.00312707	0.00354027
30	PCV2/PG201L/UPM/MY029/OM524626	0.0299572	0.0185449	0.0128388	0.0128388	0.0128388	0.0156919	0.0128388	0.0128388	0.0142653	0.0114123	0.00998573	0.0128388	0.0114123	0.0085592	0.0085592	0.0085592	0.0085592	0.00998573	0.00570613	0.00998573	0.0399429	0.00713267	0.0128388	0.00713267	0.0185449	0.0156919	0.0085592	0.0128388	0.00713267		0.00195494	0.00373544	0.0116297	0.00389688	0.00538868	0.00396798	0.00396798	0.00291329	0.00265615	0.00291329	0.00291329	0.00403934	0.00403934	0.00413078	0.00413078	0.00426043	0.00394181	0.00429027
31	PCV2/PG242L/UPM/MY041/OM524638	0.0299572	0.0185449	0.0128388	0.0128388	0.0128388	0.0156919	0.0128388	0.0128388	0.0142653	0.0114123	0.00998573	0.0128388	0.0114123	0.0085592	0.0085592	0.0085592	0.0085592	0.00998573	0.00570613	0.00998573	0.0385164	0.00713267	0.0128388	0.00713267	0.0185449	0.0156919	0.0085592	0.0128388	0.00713267	0.00285307		0.00383152	0.0115693	0.0039242	0.00577277	0.00389462	0.00389462	0.00300174	0.00276248	0.00300174	0.00300174	0.00413525	0.00413525	0.00415852	0.00415852	0.00418247	0.00329569	0.00413473
32	PCV2/PG39L/UPM/MY006/OM524603	0.0299572	0.0185449	0.0171184	0.0171184	0.0171184	0.0171184	0.0171184	0.0171184	0.0156919	0.0128388	0.0142653	0.0171184	0.0156919	0.0156919	0.0156919	0.0156919	0.0156919	0.0142653	0.00998573	0.0171184	0.0456491	0.0142653	0.0171184	0.0114123	0.0171184	0.0199715	0.0156919	0.0171184	0.0114123	0.00998573	0.00998573		0.0118956	0.00419353	0.00588935	0.00446206	0.00446206	0.00387018	0.00364884	0.00387018	0.00387018	0.00431102	0.00431102	0.00466319	0.00466319	0.00484234	0.00433226	0.00449932
33	PCV2/PG43I/UPM/MY007/OM524604	0.125535	0.109843	0.0998573	0.0998573	0.0998573	0.108417	0.105563	0.105563	0.10699	0.0998573	0.10271	0.10699	0.10271	0.101284	0.0984308	0.0984308	0.0998573	0.104137	0.0984308	0.0998573	0.132668	0.0998573	0.104137	0.0984308	0.11127	0.108417	0.0984308	0.104137	0.0984308	0.10271	0.10271	0.108417		0.011778	0.0124072	0.0114024	0.0114024	0.0114084	0.0114084	0.0114084	0.0114084	0.0118242	0.0118242	0.0114453	0.0114453	0.0118722	0.0113823	0.011675
34	PCV2/PW198L/UPM/MY027/OM524624	0.0285307	0.0128388	0.0171184	0.0171184	0.0171184	0.0199715	0.0171184	0.0171184	0.0156919	0.0128388	0.0114123	0.0142653	0.00713267	0.00713267	0.0128388	0.0128388	0.0128388	0.00570613	0.0128388	0.0142653	0.0456491	0.0114123	0.0085592	0.0114123	0.0199715	0.0199715	0.0128388	0.0085592	0.0114123	0.0128388	0.0128388	0.0142653	0.108417		0.00618177	0.00437235	0.00437235	0.00363595	0.00380057	0.00363595	0.00363595	0.00277278	0.00277278	0.00458807	0.00458807	0.00443867	0.00408732	0.00432882
35	PCV2/PW199L/UPM/MY028/OM524625	0.0413695	0.0385164	0.0342368	0.0342368	0.0342368	0.0370899	0.0342368	0.0342368	0.0328103	0.0299572	0.0285307	0.0313837	0.0328103	0.0299572	0.0299572	0.0299572	0.0299572	0.0313837	0.0271041	0.0313837	0.0542083	0.0285307	0.0342368	0.0285307	0.0399429	0.0370899	0.0299572	0.0342368	0.0285307	0.0228245	0.0256776	0.0299572	0.122682	0.0313837		0.00635517	0.00635517	0.00586354	0.00576738	0.00586354	0.00586354	0.00620364	0.00620364	0.00644952	0.00644952	0.00663939	0.00613089	0.00645848
36	PCV2/PW211L/UPM/MY032/OM524629	0.0313837	0.0185449	0.00142653	0.00142653	0.00142653	0.0156919	0.0128388	0.0128388	0.0142653	0.0114123	0.0128388	0.0128388	0.0114123	0.0114123	0.0114123	0.0114123	0.0085592	0.00998573	0.0085592	0.0128388	0.0413695	0.00998573	0.0128388	0.00713267	0.0185449	0.0156919	0.0114123	0.0128388	0.00713267	0.0114123	0.0114123	0.0156919	0.101284	0.0156919	0.0328103		0	0.00312986	0.00333131	0.00312986	0.00312986	0.00426977	0.00426977	0.00129162	0.00129162	0.00427957	0.00390168	0.00425878
37	PCV2/PW212L/UPM/MY033/OM524630	0.0313837	0.0185449	0.00142653	0.00142653	0.00142653	0.0156919	0.0128388	0.0128388	0.0142653	0.0114123	0.0128388	0.0128388	0.0114123	0.0114123	0.0114123	0.0114123	0.0085592	0.00998573	0.0085592	0.0128388	0.0413695	0.00998573	0.0128388	0.00713267	0.0185449	0.0156919	0.0114123	0.0128388	0.00713267	0.0114123	0.0114123	0.0156919	0.101284	0.0156919	0.0328103	0		0.00312986	0.00333131	0.00312986	0.00312986	0.00426977	0.00426977	0.00129162	0.00129162	0.00427957	0.00390168	0.00425878
38	PCV2/SL28/UPM/MY004/OM524601	0.0271041	0.0114123	0.00570613	0.00570613	0.00570613	0.0114123	0.0085592	0.0085592	0.00998573	0.0042796	0.00570613	0.0114123	0.0042796	0.0042796	0.0042796	0.0042796	0.0042796	0.00570613	0.00142653	0.00570613	0.0370899	0.00570613	0.00570613	0	0.0142653	0.0114123	0.0042796	0.00570613	0	0.00713267	0.00713267	0.0114123	0.0984308	0.0114123	0.0285307	0.00713267	0.00713267		0.00133201	0	0	0.0029551	0.0029551	0.00279755	0.00279755	0.00348897	0.00312707	0.00354027
39	PCV2/SL37/UPM/MY005/OM524602	0.0285307	0.0128388	0.00713267	0.00713267	0.00713267	0.0128388	0.00998573	0.00998573	0.0114123	0.00570613	0.00713267	0.0128388	0.00570613	0.00570613	0.00570613	0.00570613	0.00570613	0.00713267	0	0.00713267	0.0385164	0.00713267	0.00713267	0.00142653	0.0156919	0.0128388	0.00570613	0.00713267	0.00142653	0.00570613	0.00570613	0.00998573	0.0984308	0.0128388	0.0271041	0.0085592	0.0085592	0.00142653		0.00133201	0.00133201	0.00319522	0.00319522	0.00303336	0.00303336	0.00373731	0.00335554	0.00375609
40	PCV2/SL52/UPM/MY011/OM524608	0.0271041	0.0114123	0.00570613	0.00570613	0.00570613	0.0114123	0.0085592	0.0085592	0.00998573	0.0042796	0.00570613	0.0114123	0.0042796	0.0042796	0.0042796	0.0042796	0.0042796	0.00570613	0.00142653	0.00570613	0.0370899	0.00570613	0.00570613	0	0.0142653	0.0114123	0.0042796	0.00570613	0	0.00713267	0.00713267	0.0114123	0.0984308	0.0114123	0.0285307	0.00713267	0.00713267	0	0.00142653		0	0.0029551	0.0029551	0.00279755	0.00279755	0.00348897	0.00312707	0.00354027
41	PCV2/SL56/UPM/MY013/OM524610	0.0271041	0.0114123	0.00570613	0.00570613	0.00570613	0.0114123	0.0085592	0.0085592	0.00998573	0.0042796	0.00570613	0.0114123	0.0042796	0.0042796	0.0042796	0.0042796	0.0042796	0.00570613	0.00142653	0.00570613	0.0370899	0.00570613	0.00570613	0	0.0142653	0.0114123	0.0042796	0.00570613	0	0.00713267	0.00713267	0.0114123	0.0984308	0.0114123	0.0285307	0.00713267	0.00713267	0	0.00142653	0		0.0029551	0.0029551	0.00279755	0.00279755	0.00348897	0.00312707	0.00354027
42	PCV2/ST197LIH/UPM/MY026/OM524623	0.0271041	0.0085592	0.0128388	0.0128388	0.0128388	0.0185449	0.0156919	0.0156919	0.0142653	0.00570613	0.00713267	0.0156919	0.00285307	0.00570613	0.0114123	0.0114123	0.0114123	0.0042796	0.0085592	0.00998573	0.0442225	0.0128388	0.00142653	0.00713267	0.021398	0.0171184	0.0114123	0.00142653	0.00713267	0.0142653	0.0142653	0.0156919	0.105563	0.00713267	0.0328103	0.0142653	0.0142653	0.00713267	0.0085592	0.00713267	0.00713267		0	0.00406274	0.00406274	0.00424637	0.0039565	0.00416451
43	PCV2/SW13L/UPM/MY003/OM524600	0.0271041	0.0085592	0.0128388	0.0128388	0.0128388	0.0185449	0.0156919	0.0156919	0.0142653	0.00570613	0.00713267	0.0156919	0.00285307	0.00570613	0.0114123	0.0114123	0.0114123	0.0042796	0.0085592	0.00998573	0.0442225	0.0128388	0.00142653	0.00713267	0.021398	0.0171184	0.0114123	0.00142653	0.00713267	0.0142653	0.0142653	0.0156919	0.105563	0.00713267	0.0328103	0.0142653	0.0142653	0.00713267	0.0085592	0.00713267	0.00713267	0		0.00406274	0.00406274	0.00424637	0.0039565	0.00416451
44	PCV2/SW220L/UPM/MY037/OM524634	0.0328103	0.0171184	0	0	0	0.0171184	0.0142653	0.0142653	0.0156919	0.00998573	0.0114123	0.0142653	0.00998573	0.00998573	0.00998573	0.00998573	0.00713267	0.0114123	0.00713267	0.0114123	0.042796	0.0114123	0.0114123	0.00570613	0.0199715	0.0171184	0.00998573	0.0114123	0.00570613	0.0128388	0.0128388	0.0171184	0.0998573	0.0171184	0.0342368	0.00142653	0.00142653	0.00570613	0.00713267	0.00570613	0.00570613	0.0128388	0.0128388		0	0.00451194	0.00416222	0.00451129
45	PCV2/SW224L/UPM/MY038/OM524635	0.0328103	0.0171184	0	0	0	0.0171184	0.0142653	0.0142653	0.0156919	0.00998573	0.0114123	0.0142653	0.00998573	0.00998573	0.00998573	0.00998573	0.00713267	0.0114123	0.00713267	0.0114123	0.042796	0.0114123	0.0114123	0.00570613	0.0199715	0.0171184	0.00998573	0.0114123	0.00570613	0.0128388	0.0128388	0.0171184	0.0998573	0.0171184	0.0342368	0.00142653	0.00142653	0.00570613	0.00713267	0.00570613	0.00570613	0.0128388	0.0128388	0		0.00451194	0.00416222	0.00451129
46	PCV2/SW245L/UPM/MY042/OM524639	0.0342368	0.0185449	0.0156919	0.0156919	0.0156919	0.00998573	0.00713267	0.00713267	0.0085592	0.0128388	0.0142653	0.0185449	0.0142653	0.0142653	0.0142653	0.0142653	0.0142653	0.0128388	0.0114123	0.0142653	0.0413695	0.0128388	0.0142653	0.00998573	0.0128388	0.00713267	0.0142653	0.0142653	0.00998573	0.0142653	0.0142653	0.0185449	0.10699	0.0185449	0.0356633	0.0142653	0.0142653	0.00998573	0.0114123	0.00998573	0.00998573	0.0156919	0.0156919	0.0156919	0.0156919		0.00414411	0.00325678
47	PCV2/SW264L/UPM/MY049/OM524646	0.0299572	0.0171184	0.0128388	0.0128388	0.0128388	0.0156919	0.0128388	0.0128388	0.0114123	0.0085592	0.00998573	0.0128388	0.0114123	0.0114123	0.0114123	0.0114123	0.0114123	0.00998573	0.0085592	0.0128388	0.0370899	0.00998573	0.0128388	0.00713267	0.0185449	0.0156919	0.0114123	0.0128388	0.00713267	0.0114123	0.0085592	0.0128388	0.10271	0.0128388	0.0299572	0.0114123	0.0114123	0.00713267	0.0085592	0.00713267	0.00713267	0.0114123	0.0114123	0.0128388	0.0128388	0.0142653		0.00375461
48	PCV2/SW270L/UPM/MY050/OM524647	0.0328103	0.0199715	0.0156919	0.0156919	0.0156919	0.0042796	0.00142653	0.00142653	0	0.0114123	0.0128388	0.0156919	0.0142653	0.0142653	0.0142653	0.0142653	0.0142653	0.0128388	0.0114123	0.0156919	0.0413695	0.0128388	0.0156919	0.00998573	0.00713267	0.0042796	0.0142653	0.0156919	0.00998573	0.0142653	0.0142653	0.0156919	0.10699	0.0156919	0.0328103	0.0142653	0.0142653	0.00998573	0.0114123	0.00998573	0.00998573	0.0142653	0.0142653	0.0156919	0.0156919	0.0085592	0.0114123
49	PCV2/SW51I/UPM/MY010/OM524607	0.0285307	0.0128388	0.00713267	0.00713267	0.00713267	0.0128388	0.00998573	0.00998573	0.0114123	0.00285307	0.00713267	0.0128388	0.00570613	0.00570613	0.00570613	0.00570613	0.00570613	0.00713267	0.00285307	0.00713267	0.0385164	0.00713267	0.00713267	0.00142653	0.0156919	0.0128388	0.00570613	0.00713267	0.00142653	0.0085592	0.0085592	0.0128388	0.0970043	0.0128388	0.0299572	0.0085592	0.0085592	0.00142653	0.00285307	0.00142653	0.00142653	0.0085592	0.0085592	0.00713267	0.00713267	0.0114123	0.0085592	0.0114123
50	PCV2/SW51L/UPM/MY009/OM524606	0.0256776	0.00713267	0.00998573	0.00998573	0.00998573	0.0156919	0.0128388	0.0128388	0.0142653	0.0085592	0.00998573	0.0156919	0	0.00285307	0.0085592	0.0085592	0.0085592	0.00142653	0.00570613	0.00998573	0.0413695	0.00998573	0.00142653	0.0042796	0.0185449	0.0156919	0.0085592	0.00142653	0.0042796	0.0114123	0.0114123	0.0156919	0.10271	0.00713267	0.0328103	0.0114123	0.0114123	0.0042796	0.00570613	0.0042796	0.0042796	0.00285307	0.00285307	0.00998573	0.00998573	0.0142653	0.0114123	0.0142653
51	PCV2/SW53L/UPM/MY012/OM524609	0.0285307	0.0128388	0.00713267	0.00713267	0.00713267	0.0128388	0.00998573	0.00998573	0.0114123	0.00285307	0.00713267	0.0128388	0.00570613	0.00570613	0.00570613	0.00570613	0.00570613	0.00713267	0.00285307	0.00713267	0.0385164	0.00713267	0.00713267	0.00142653	0.0156919	0.0128388	0.00570613	0.00713267	0.00142653	0.0085592	0.0085592	0.0128388	0.0970043	0.0128388	0.0299572	0.0085592	0.0085592	0.00142653	0.00285307	0.00142653	0.00142653	0.0085592	0.0085592	0.00713267	0.00713267	0.0114123	0.0085592	0.0114123
52	PCV2/WB1/UPM/MY052/OM524649	0.105563	0.0898716	0.0827389	0.0827389	0.0827389	0.0927247	0.0898716	0.0898716	0.0884451	0.0798859	0.0827389	0.0870185	0.085592	0.0841655	0.0813124	0.0813124	0.0827389	0.0870185	0.0813124	0.0827389	0.114123	0.0827389	0.0870185	0.0813124	0.0955777	0.0927247	0.0813124	0.0870185	0.0813124	0.085592	0.085592	0.0884451	0.0627675	0.0884451	0.10271	0.0841655	0.0841655	0.0813124	0.0813124	0.0813124	0.0813124	0.085592	0.085592	0.0827389	0.0827389	0.0912981	0.0827389	0.0884451
53	PCV2/WB10/UPM/MY060/OM524657	0.0741797	0.0584879	0.0556348	0.0556348	0.0556348	0.0613409	0.0584879	0.0584879	0.0599144	0.0542083	0.0556348	0.0613409	0.0513552	0.0513552	0.0542083	0.0542083	0.0542083	0.0527817	0.0513552	0.0556348	0.0827389	0.0556348	0.0527817	0.0499287	0.064194	0.0613409	0.0542083	0.0527817	0.0499287	0.0570613	0.0570613	0.0584879	0.135521	0.0584879	0.0784593	0.0570613	0.0570613	0.0499287	0.0513552	0.0499287	0.0499287	0.0542083	0.0542083	0.0556348	0.0556348	0.0584879	0.0542083	0.0599144
54	PCV2/WB11/UPM/MY061/OM524658	0.0299572	0.0142653	0.0128388	0.0128388	0.0128388	0.0156919	0.0156919	0.0156919	0.0142653	0.0085592	0.00713267	0.0128388	0.0114123	0.0085592	0.0085592	0.0085592	0.0085592	0.0128388	0.0085592	0.00998573	0.042796	0.00998573	0.0128388	0.00713267	0.0185449	0.0185449	0.0085592	0.0128388	0.00713267	0.0114123	0.0114123	0.00998573	0.104137	0.0128388	0.0299572	0.0142653	0.0142653	0.00713267	0.0085592	0.00713267	0.00713267	0.0114123	0.0114123	0.0128388	0.0128388	0.0171184	0.0114123	0.0142653
55	PCV2/WB12/UPM/MY062/OM524659	0.0285307	0.0128388	0.00713267	0.00713267	0.00713267	0.0128388	0.00998573	0.00998573	0.0114123	0.00570613	0.0042796	0.00998573	0.00570613	0.00285307	0.00285307	0.00285307	0.00285307	0.00713267	0.00285307	0.0042796	0.0385164	0.0042796	0.00713267	0.00142653	0.0156919	0.0128388	0.00285307	0.00713267	0.00142653	0.00570613	0.00570613	0.0128388	0.0984308	0.00998573	0.0271041	0.0085592	0.0085592	0.00142653	0.00285307	0.00142653	0.00142653	0.0085592	0.0085592	0.00713267	0.00713267	0.0114123	0.0085592	0.0114123
56	PCV2/WB13/UPM/MY063/OM524660	0.0271041	0.0142653	0.0156919	0.0156919	0.0156919	0.0185449	0.0185449	0.0185449	0.0171184	0.0085592	0.00713267	0.0156919	0.0142653	0.0114123	0.0114123	0.0114123	0.0114123	0.0156919	0.0114123	0.00998573	0.0470756	0.0128388	0.0128388	0.00998573	0.021398	0.0199715	0.0114123	0.0128388	0.00998573	0.0128388	0.0128388	0.0142653	0.10699	0.0156919	0.0299572	0.0171184	0.0171184	0.00998573	0.0114123	0.00998573	0.00998573	0.0114123	0.0114123	0.0156919	0.0156919	0.0185449	0.0142653	0.0171184
57	PCV2/WB15/UPM/MY064/OM524661	0.0271041	0.0114123	0.00713267	0.00713267	0.00713267	0.0128388	0.00998573	0.00998573	0.0085592	0.00285307	0.0042796	0.00998573	0.00570613	0.00570613	0.00570613	0.00570613	0.00570613	0.00713267	0.00285307	0.00713267	0.0385164	0.00713267	0.00713267	0.00142653	0.0156919	0.0128388	0.00570613	0.00713267	0.00142653	0.0085592	0.0085592	0.00998573	0.0998573	0.00998573	0.0271041	0.0085592	0.0085592	0.00142653	0.00285307	0.00142653	0.00142653	0.00570613	0.00570613	0.00713267	0.00713267	0.0114123	0.00570613	0.0085592
58	PCV2/WB16/UPM/MY065/OM524662	0.0542083	0.0385164	0.0342368	0.0342368	0.0342368	0.0385164	0.0385164	0.0385164	0.0399429	0.0328103	0.0328103	0.0385164	0.0342368	0.0328103	0.0299572	0.0299572	0.0313837	0.0356633	0.0313837	0.0299572	0.0599144	0.0313837	0.0342368	0.0299572	0.0413695	0.0385164	0.0299572	0.0342368	0.0299572	0.0342368	0.0356633	0.0385164	0.108417	0.0399429	0.0556348	0.0356633	0.0356633	0.0299572	0.0313837	0.0299572	0.0299572	0.0356633	0.0356633	0.0342368	0.0342368	0.0370899	0.0342368	0.0399429
59	PCV2/WB17/UPM/MY066/OM524663	0.0313837	0.0156919	0.00998573	0.00998573	0.00998573	0.0156919	0.0128388	0.0128388	0.0142653	0.0085592	0.00713267	0.0128388	0.0085592	0.00570613	0.00285307	0.00285307	0.00570613	0.00998573	0.00570613	0.0042796	0.0413695	0.0042796	0.00998573	0.0042796	0.0185449	0.0156919	0.00285307	0.00998573	0.0042796	0.0085592	0.0085592	0.0156919	0.0955777	0.0128388	0.0299572	0.0114123	0.0114123	0.0042796	0.00570613	0.0042796	0.0042796	0.0114123	0.0114123	0.00998573	0.00998573	0.0142653	0.0114123	0.0142653
60	PCV2/WB18/UPM/MY067/OM524664	0.0313837	0.0156919	0.00998573	0.00998573	0.00998573	0.0156919	0.0128388	0.0128388	0.0142653	0.0085592	0.00998573	0.0156919	0.0085592	0.0085592	0.0085592	0.0085592	0.0085592	0.00998573	0.00570613	0.00998573	0.0413695	0.00998573	0.00998573	0.0042796	0.0185449	0.0156919	0.0085592	0.00998573	0.0042796	0.0114123	0.0114123	0.0156919	0.101284	0.0156919	0.0328103	0.0114123	0.0114123	0.0042796	0.00570613	0.0042796	0.0042796	0.0114123	0.0114123	0.00998573	0.00998573	0.0142653	0.0114123	0.0142653
61	PCV2/WB19/UPM/MY068/OM524665	0.0328103	0.0171184	0.0114123	0.0114123	0.0114123	0.0171184	0.0142653	0.0142653	0.0156919	0.00713267	0.0114123	0.0171184	0.00998573	0.00998573	0.00998573	0.00998573	0.00998573	0.0114123	0.00713267	0.0114123	0.042796	0.0114123	0.0114123	0.00570613	0.0199715	0.0171184	0.00998573	0.0114123	0.00570613	0.0128388	0.0128388	0.0171184	0.0998573	0.0171184	0.0342368	0.0128388	0.0128388	0.00570613	0.00713267	0.00570613	0.00570613	0.0128388	0.0128388	0.0114123	0.0114123	0.0156919	0.0128388	0.0156919
62	PCV2/WB2/UPM/MY053/OM524650	0.0413695	0.0256776	0.0185449	0.0185449	0.0185449	0.0256776	0.0228245	0.0228245	0.0242511	0.0185449	0.0171184	0.021398	0.0185449	0.0156919	0.0128388	0.0128388	0.0142653	0.0199715	0.0156919	0.0142653	0.0513552	0.0142653	0.0199715	0.0142653	0.0285307	0.0256776	0.0128388	0.0199715	0.0142653	0.0185449	0.0185449	0.0256776	0.085592	0.0228245	0.0399429	0.0199715	0.0199715	0.0142653	0.0156919	0.0142653	0.0142653	0.021398	0.021398	0.0185449	0.0185449	0.0242511	0.021398	0.0242511
63	PCV2/WB20/UPM/MY069/OM524666	0.0328103	0.0199715	0.0171184	0.0171184	0.0171184	0.0199715	0.0199715	0.0199715	0.021398	0.0142653	0.0128388	0.0199715	0.0156919	0.0128388	0.00998573	0.00998573	0.0128388	0.0171184	0.0128388	0.00998573	0.0456491	0.0114123	0.0156919	0.0114123	0.0199715	0.0199715	0.00998573	0.0156919	0.0114123	0.0142653	0.0142653	0.0156919	0.10699	0.0171184	0.0342368	0.0185449	0.0185449	0.0114123	0.0128388	0.0114123	0.0114123	0.0171184	0.0171184	0.0171184	0.0171184	0.0185449	0.0185449	0.021398
64	PCV2/WB21/UPM/MY070/OM524667	0.0328103	0.0171184	0.0114123	0.0114123	0.0114123	0.0171184	0.0142653	0.0142653	0.0156919	0.00713267	0.0114123	0.0171184	0.00998573	0.00998573	0.00998573	0.00998573	0.00998573	0.0114123	0.00713267	0.0114123	0.042796	0.0114123	0.0114123	0.00570613	0.0199715	0.0171184	0.00998573	0.0114123	0.00570613	0.0128388	0.0128388	0.0171184	0.0998573	0.0171184	0.0342368	0.0128388	0.0128388	0.00570613	0.00713267	0.00570613	0.00570613	0.0128388	0.0128388	0.0114123	0.0114123	0.0156919	0.0128388	0.0156919
65	PCV2/WB22/UPM/MY071/OM524668	0.0328103	0.0171184	0.0114123	0.0114123	0.0114123	0.0171184	0.0142653	0.0142653	0.0156919	0.00713267	0.0114123	0.0171184	0.00998573	0.00998573	0.00998573	0.00998573	0.00998573	0.0114123	0.00713267	0.0114123	0.042796	0.0114123	0.0114123	0.00570613	0.0199715	0.0171184	0.00998573	0.0114123	0.00570613	0.0128388	0.0128388	0.0171184	0.0998573	0.0171184	0.0342368	0.0128388	0.0128388	0.00570613	0.00713267	0.00570613	0.00570613	0.0128388	0.0128388	0.0114123	0.0114123	0.0156919	0.0128388	0.0156919
66	PCV2/WB23/UPM/MY072/OM524669	0.0328103	0.0171184	0.0114123	0.0114123	0.0114123	0.0171184	0.0142653	0.0142653	0.0156919	0.00713267	0.00570613	0.0142653	0.00998573	0.00713267	0.0042796	0.0042796	0.00713267	0.0114123	0.00713267	0.00285307	0.042796	0.00570613	0.0085592	0.00570613	0.0199715	0.0156919	0.0042796	0.0085592	0.00570613	0.00998573	0.00998573	0.0171184	0.101284	0.0142653	0.0313837	0.0128388	0.0128388	0.00570613	0.00713267	0.00570613	0.00570613	0.00998573	0.00998573	0.0114123	0.0114123	0.0142653	0.0128388	0.0156919
67	PCV2/WB24/UPM/MY073/OM524670	0.0328103	0.0171184	0.0114123	0.0114123	0.0114123	0.0171184	0.0142653	0.0142653	0.0156919	0.00713267	0.0114123	0.0171184	0.00998573	0.00998573	0.00998573	0.00998573	0.00998573	0.0114123	0.00713267	0.0114123	0.042796	0.0114123	0.0114123	0.00570613	0.0199715	0.0171184	0.00998573	0.0114123	0.00570613	0.0128388	0.0128388	0.0171184	0.0998573	0.0171184	0.0342368	0.0128388	0.0128388	0.00570613	0.00713267	0.00570613	0.00570613	0.0128388	0.0128388	0.0114123	0.0114123	0.0156919	0.0128388	0.0156919
68	PCV2/WB25/UPM/MY074/OM524671	0.0356633	0.0171184	0.0142653	0.0142653	0.0142653	0.0199715	0.0171184	0.0171184	0.0185449	0.00713267	0.0114123	0.0199715	0.0128388	0.0128388	0.0128388	0.0128388	0.0128388	0.0142653	0.00998573	0.0114123	0.0456491	0.0142653	0.0114123	0.0085592	0.0228245	0.0185449	0.0128388	0.0114123	0.0085592	0.0156919	0.0156919	0.0199715	0.10271	0.0199715	0.0370899	0.0156919	0.0156919	0.0085592	0.00998573	0.0085592	0.0085592	0.0128388	0.0128388	0.0142653	0.0142653	0.0142653	0.0156919	0.0185449
69	PCV2/WB26/UPM/MY075/OM524672	0.0256776	0.00713267	0.00998573	0.00998573	0.00998573	0.0156919	0.0128388	0.0128388	0.0142653	0.0085592	0.00998573	0.0156919	0	0.00285307	0.0085592	0.0085592	0.0085592	0.00142653	0.00570613	0.00998573	0.0413695	0.00998573	0.00142653	0.0042796	0.0185449	0.0156919	0.0085592	0.00142653	0.0042796	0.0114123	0.0114123	0.0156919	0.10271	0.00713267	0.0328103	0.0114123	0.0114123	0.0042796	0.00570613	0.0042796	0.0042796	0.00285307	0.00285307	0.00998573	0.00998573	0.0142653	0.0114123	0.0142653
70	PCV2/WB27/UPM/MY076/OM524673	0.0256776	0.00713267	0.00998573	0.00998573	0.00998573	0.0156919	0.0128388	0.0128388	0.0142653	0.0085592	0.00998573	0.0156919	0	0.00285307	0.0085592	0.0085592	0.0085592	0.00142653	0.00570613	0.00998573	0.0413695	0.00998573	0.00142653	0.0042796	0.0185449	0.0156919	0.0085592	0.00142653	0.0042796	0.0114123	0.0114123	0.0156919	0.10271	0.00713267	0.0328103	0.0114123	0.0114123	0.0042796	0.00570613	0.0042796	0.0042796	0.00285307	0.00285307	0.00998573	0.00998573	0.0142653	0.0114123	0.0142653
71	PCV2/WB28/UPM/MY077/OM524674	0.0256776	0.00713267	0.00998573	0.00998573	0.00998573	0.0156919	0.0128388	0.0128388	0.0142653	0.0085592	0.00998573	0.0156919	0	0.00285307	0.0085592	0.0085592	0.0085592	0.00142653	0.00570613	0.00998573	0.0413695	0.00998573	0.00142653	0.0042796	0.0185449	0.0156919	0.0085592	0.00142653	0.0042796	0.0114123	0.0114123	0.0156919	0.10271	0.00713267	0.0328103	0.0114123	0.0114123	0.0042796	0.00570613	0.0042796	0.0042796	0.00285307	0.00285307	0.00998573	0.00998573	0.0142653	0.0114123	0.0142653
72	PCV2/WB29/UPM/MY078/OM524675	0.0271041	0.0085592	0.0114123	0.0114123	0.0114123	0.0171184	0.0142653	0.0142653	0.0156919	0.00713267	0.0085592	0.0171184	0.00142653	0.0042796	0.00998573	0.00998573	0.00998573	0.00285307	0.00713267	0.0085592	0.042796	0.0114123	0	0.00570613	0.0199715	0.0156919	0.00998573	0	0.00570613	0.0128388	0.0128388	0.0171184	0.104137	0.0085592	0.0342368	0.0128388	0.0128388	0.00570613	0.00713267	0.00570613	0.00570613	0.00142653	0.00142653	0.0114123	0.0114123	0.0142653	0.0128388	0.0156919
73	PCV2/WB3/UPM/MY054/OM524651	0.0313837	0.0156919	0.00998573	0.00998573	0.00998573	0.0156919	0.0128388	0.0128388	0.0142653	0.0085592	0.00713267	0.0128388	0.0085592	0.00570613	0	0	0.00570613	0.00998573	0.00570613	0.00142653	0.0413695	0.00142653	0.00998573	0.0042796	0.0185449	0.0156919	0	0.00998573	0.0042796	0.0085592	0.0085592	0.0156919	0.0984308	0.0128388	0.0299572	0.0114123	0.0114123	0.0042796	0.00570613	0.0042796	0.0042796	0.0114123	0.0114123	0.00998573	0.00998573	0.0142653	0.0114123	0.0142653
74	PCV2/WB30/UPM/MY079/OM524676	0.0256776	0.00713267	0.00998573	0.00998573	0.00998573	0.0156919	0.0128388	0.0128388	0.0142653	0.0085592	0.00998573	0.0156919	0	0.00285307	0.0085592	0.0085592	0.0085592	0.00142653	0.00570613	0.00998573	0.0413695	0.00998573	0.00142653	0.0042796	0.0185449	0.0156919	0.0085592	0.00142653	0.0042796	0.0114123	0.0114123	0.0156919	0.10271	0.00713267	0.0328103	0.0114123	0.0114123	0.0042796	0.00570613	0.0042796	0.0042796	0.00285307	0.00285307	0.00998573	0.00998573	0.0142653	0.0114123	0.0142653
75	PCV2/WB4/UPM/MY055/OM524652	0.0285307	0.0128388	0.0114123	0.0114123	0.0114123	0.0171184	0.0142653	0.0142653	0.0128388	0.0042796	0.00285307	0.0114123	0.00713267	0.0042796	0.00713267	0.00713267	0.00713267	0.0085592	0.00713267	0.00570613	0.042796	0.0085592	0.00570613	0.00570613	0.0199715	0.0156919	0.00713267	0.00570613	0.00570613	0.00998573	0.00998573	0.0142653	0.10271	0.0085592	0.0285307	0.0128388	0.0128388	0.00570613	0.00713267	0.00570613	0.00570613	0.0042796	0.0042796	0.0114123	0.0114123	0.0142653	0.00998573	0.0128388
76	PCV2/WB5/UPM/MY056/OM524653	0.0299572	0.0142653	0.0085592	0.0085592	0.0085592	0.0142653	0.0114123	0.0114123	0.0128388	0.00713267	0.0085592	0.0142653	0.00713267	0.00713267	0.00713267	0.00713267	0.00713267	0.0085592	0.00142653	0.0085592	0.0399429	0.0085592	0.0085592	0.00285307	0.0171184	0.0142653	0.00713267	0.0085592	0.00285307	0.00713267	0.00713267	0.0114123	0.0984308	0.0142653	0.0285307	0.00998573	0.00998573	0.00285307	0.00142653	0.00285307	0.00285307	0.00998573	0.00998573	0.0085592	0.0085592	0.0128388	0.00998573	0.0128388
77	PCV2/WB7/UPM/MY057/OM524654	0.0313837	0.0156919	0.0114123	0.0114123	0.0114123	0.0171184	0.0142653	0.0142653	0.0128388	0.00713267	0.0085592	0.0142653	0.00998573	0.00998573	0.00998573	0.00998573	0.00998573	0.0114123	0.00713267	0.0114123	0.0399429	0.0114123	0.0114123	0.00570613	0.0199715	0.0171184	0.00998573	0.0114123	0.00570613	0.0128388	0.0128388	0.0142653	0.0984308	0.0142653	0.0313837	0.0128388	0.0128388	0.00570613	0.00713267	0.00570613	0.00570613	0.00998573	0.00998573	0.0114123	0.0114123	0.0156919	0.00713267	0.0128388
78	PCV2/WB8/UPM/MY058/OM524655	0.0342368	0.0185449	0.0128388	0.0128388	0.0128388	0.0185449	0.0156919	0.0156919	0.0171184	0.0085592	0.00713267	0.0156919	0.0114123	0.0085592	0.00570613	0.00570613	0.0085592	0.0128388	0.0085592	0.0042796	0.0442225	0.00713267	0.00998573	0.00713267	0.0185449	0.0171184	0.00570613	0.00998573	0.00713267	0.0114123	0.0114123	0.0156919	0.101284	0.0128388	0.0328103	0.0142653	0.0142653	0.00713267	0.0085592	0.00713267	0.00713267	0.0114123	0.0114123	0.0128388	0.0128388	0.0156919	0.0142653	0.0171184
79	PCV2/WB9/UPM/MY059/OM524656	0.0798859	0.064194	0.0570613	0.0570613	0.0570613	0.0613409	0.0584879	0.0584879	0.0599144	0.0570613	0.0570613	0.0613409	0.0570613	0.0556348	0.0527817	0.0527817	0.0542083	0.0584879	0.0527817	0.0542083	0.0884451	0.0542083	0.0584879	0.0527817	0.064194	0.0613409	0.0527817	0.0584879	0.0527817	0.0570613	0.0570613	0.0627675	0.0870185	0.0627675	0.0770328	0.0584879	0.0584879	0.0527817	0.0527817	0.0527817	0.0527817	0.0599144	0.0599144	0.0570613	0.0570613	0.0599144	0.0599144	0.0599144
80	PCV2_Malaysia_Johor_JF690921	0.0756063	0.0599144	0.0527817	0.0527817	0.0527817	0.0599144	0.0570613	0.0570613	0.0584879	0.0527817	0.0527817	0.0570613	0.0527817	0.0513552	0.0485021	0.0485021	0.0499287	0.0542083	0.0485021	0.0499287	0.0813124	0.0499287	0.0542083	0.0485021	0.0627675	0.0599144	0.0485021	0.0542083	0.0485021	0.0527817	0.0527817	0.0584879	0.0741797	0.0584879	0.0727532	0.0542083	0.0542083	0.0485021	0.0485021	0.0485021	0.0485021	0.0556348	0.0556348	0.0527817	0.0527817	0.0584879	0.0527817	0.0584879
81	PCV2_Malaysia_Melaka_JF690911	0.0770328	0.0613409	0.0542083	0.0542083	0.0542083	0.0613409	0.0584879	0.0584879	0.0599144	0.0542083	0.0542083	0.0584879	0.0542083	0.0527817	0.0499287	0.0499287	0.0513552	0.0556348	0.0499287	0.0513552	0.0827389	0.0513552	0.0556348	0.0499287	0.064194	0.0613409	0.0499287	0.0556348	0.0499287	0.0542083	0.0542083	0.0599144	0.0713267	0.0599144	0.0741797	0.0556348	0.0556348	0.0499287	0.0499287	0.0499287	0.0499287	0.0570613	0.0570613	0.0542083	0.0542083	0.0599144	0.0542083	0.0599144
82	PCV2_Malaysia_Melaka_JF690923	0.0699001	0.0542083	0.0470756	0.0470756	0.0470756	0.0542083	0.0513552	0.0513552	0.0527817	0.0470756	0.0470756	0.0513552	0.0470756	0.0456491	0.042796	0.042796	0.0442225	0.0485021	0.042796	0.0442225	0.0770328	0.0442225	0.0485021	0.042796	0.0570613	0.0542083	0.042796	0.0485021	0.042796	0.0470756	0.0470756	0.0527817	0.0770328	0.0527817	0.0670471	0.0485021	0.0485021	0.042796	0.042796	0.042796	0.042796	0.0499287	0.0499287	0.0470756	0.0470756	0.0527817	0.0499287	0.0527817
83	PCV2_Malaysia_Penang_JF690914	0.0756063	0.0599144	0.0527817	0.0527817	0.0527817	0.0599144	0.0570613	0.0570613	0.0584879	0.0527817	0.0527817	0.0570613	0.0527817	0.0513552	0.0485021	0.0485021	0.0499287	0.0542083	0.0485021	0.0499287	0.0813124	0.0499287	0.0542083	0.0485021	0.0627675	0.0599144	0.0485021	0.0542083	0.0485021	0.0527817	0.0527817	0.0584879	0.0756063	0.0584879	0.0727532	0.0542083	0.0542083	0.0485021	0.0485021	0.0485021	0.0485021	0.0556348	0.0556348	0.0527817	0.0527817	0.0584879	0.0527817	0.0584879
84	PCV2_Malaysia_Penang_JF690922	0.0741797	0.0584879	0.0513552	0.0513552	0.0513552	0.0584879	0.0556348	0.0556348	0.0570613	0.0513552	0.0513552	0.0556348	0.0513552	0.0499287	0.0470756	0.0470756	0.0485021	0.0527817	0.0470756	0.0485021	0.0813124	0.0485021	0.0527817	0.0470756	0.0613409	0.0584879	0.0470756	0.0527817	0.0470756	0.0513552	0.0513552	0.0570613	0.0770328	0.0570613	0.0713267	0.0527817	0.0527817	0.0470756	0.0470756	0.0470756	0.0470756	0.0542083	0.0542083	0.0513552	0.0513552	0.0570613	0.0542083	0.0570613
85	PCV2_Malaysia_Perak_JF690919	0.0798859	0.064194	0.0570613	0.0570613	0.0570613	0.0613409	0.0584879	0.0584879	0.0599144	0.0570613	0.0570613	0.0613409	0.0570613	0.0556348	0.0527817	0.0527817	0.0542083	0.0584879	0.0527817	0.0542083	0.0884451	0.0542083	0.0584879	0.0527817	0.064194	0.0613409	0.0527817	0.0584879	0.0527817	0.0570613	0.0570613	0.0627675	0.0884451	0.0627675	0.0770328	0.0584879	0.0584879	0.0527817	0.0527817	0.0527817	0.0527817	0.0599144	0.0599144	0.0570613	0.0570613	0.0599144	0.0599144	0.0599144
86	PCV2_Malaysia_Sarawak_JF690915	0.0699001	0.0542083	0.0470756	0.0470756	0.0470756	0.0542083	0.0513552	0.0513552	0.0527817	0.0470756	0.0470756	0.0513552	0.0470756	0.0456491	0.042796	0.042796	0.0442225	0.0485021	0.042796	0.0442225	0.0770328	0.0442225	0.0485021	0.042796	0.0570613	0.0542083	0.042796	0.0485021	0.042796	0.0470756	0.0470756	0.0527817	0.0798859	0.0527817	0.0670471	0.0485021	0.0485021	0.042796	0.042796	0.042796	0.042796	0.0499287	0.0499287	0.0470756	0.0470756	0.0527817	0.0499287	0.0527817
87	PCV2_Malaysia_Selangor_JF690912	0.0756063	0.0599144	0.0527817	0.0527817	0.0527817	0.0599144	0.0570613	0.0570613	0.0584879	0.0527817	0.0527817	0.0570613	0.0527817	0.0513552	0.0485021	0.0485021	0.0499287	0.0542083	0.0485021	0.0499287	0.0798859	0.0499287	0.0542083	0.0485021	0.0627675	0.0599144	0.0485021	0.0542083	0.0485021	0.0527817	0.0527817	0.0584879	0.0756063	0.0584879	0.0727532	0.0542083	0.0542083	0.0485021	0.0485021	0.0485021	0.0485021	0.0556348	0.0556348	0.0527817	0.0527817	0.0584879	0.0542083	0.0584879
88	PCV2_Malaysia_Selangor_JF690913	0.0684736	0.0527817	0.0456491	0.0456491	0.0456491	0.0527817	0.0499287	0.0499287	0.0513552	0.0456491	0.0456491	0.0499287	0.0456491	0.0442225	0.0413695	0.0413695	0.042796	0.0470756	0.0413695	0.042796	0.0756063	0.042796	0.0470756	0.0413695	0.0556348	0.0527817	0.0413695	0.0470756	0.0413695	0.0456491	0.0456491	0.0513552	0.0784593	0.0513552	0.0656205	0.0470756	0.0470756	0.0413695	0.0413695	0.0413695	0.0413695	0.0485021	0.0485021	0.0456491	0.0456491	0.0513552	0.0485021	0.0513552
89	PCV2a_Brazil_EU057184	0.121255	0.105563	0.0984308	0.0984308	0.0984308	0.104137	0.101284	0.101284	0.10271	0.0955777	0.0984308	0.10271	0.0984308	0.0970043	0.0941512	0.0941512	0.0955777	0.0998573	0.0941512	0.0955777	0.126961	0.0955777	0.0998573	0.0941512	0.10699	0.104137	0.0941512	0.0998573	0.0941512	0.0984308	0.0984308	0.104137	0.0527817	0.104137	0.118402	0.0998573	0.0998573	0.0941512	0.0941512	0.0941512	0.0941512	0.101284	0.101284	0.0984308	0.0984308	0.10271	0.0984308	0.10271
90	PCV2a_Brazil_KJ094601	0.112696	0.0970043	0.0912981	0.0912981	0.0912981	0.0970043	0.0941512	0.0941512	0.0955777	0.0884451	0.0912981	0.0955777	0.0898716	0.0884451	0.0870185	0.0870185	0.0884451	0.0912981	0.0870185	0.0884451	0.121255	0.0884451	0.0912981	0.0870185	0.0998573	0.0970043	0.0870185	0.0912981	0.0870185	0.0912981	0.0912981	0.0970043	0.0656205	0.0955777	0.11127	0.0927247	0.0927247	0.0870185	0.0870185	0.0870185	0.0870185	0.0927247	0.0927247	0.0912981	0.0912981	0.0955777	0.0941512	0.0955777
91	PCV2a_Canada_AF027217	0.112696	0.0998573	0.0927247	0.0927247	0.0927247	0.0998573	0.0970043	0.0970043	0.0984308	0.0898716	0.0927247	0.0970043	0.0927247	0.0912981	0.0884451	0.0884451	0.0898716	0.0941512	0.0884451	0.0898716	0.121255	0.0898716	0.0941512	0.0884451	0.10271	0.0998573	0.0884451	0.0941512	0.0884451	0.0927247	0.0927247	0.0984308	0.0527817	0.0984308	0.112696	0.0941512	0.0941512	0.0884451	0.0884451	0.0884451	0.0884451	0.0955777	0.0955777	0.0927247	0.0927247	0.0984308	0.0927247	0.0984308
92	PCV2a_Canada_AF109399	0.125535	0.112696	0.104137	0.104137	0.104137	0.109843	0.10699	0.10699	0.108417	0.10271	0.105563	0.10699	0.105563	0.104137	0.101284	0.101284	0.10271	0.104137	0.101284	0.10271	0.132668	0.0998573	0.10699	0.101284	0.112696	0.109843	0.101284	0.10699	0.101284	0.10271	0.10271	0.10699	0.0271041	0.108417	0.122682	0.10271	0.10271	0.101284	0.101284	0.101284	0.101284	0.108417	0.108417	0.104137	0.104137	0.105563	0.10271	0.108417
93	PCV2a_Canada_AF118095	0.116976	0.101284	0.0941512	0.0941512	0.0941512	0.101284	0.0984308	0.0984308	0.0998573	0.0912981	0.0941512	0.0984308	0.0941512	0.0927247	0.0898716	0.0898716	0.0912981	0.0955777	0.0898716	0.0912981	0.122682	0.0912981	0.0955777	0.0898716	0.104137	0.101284	0.0898716	0.0955777	0.0898716	0.0941512	0.0941512	0.0998573	0.0485021	0.0998573	0.114123	0.0955777	0.0955777	0.0898716	0.0898716	0.0898716	0.0898716	0.0970043	0.0970043	0.0941512	0.0941512	0.0998573	0.0941512	0.0998573
94	PCV2a_China_EF524542	0.121255	0.105563	0.0984308	0.0984308	0.0984308	0.105563	0.10271	0.10271	0.104137	0.0955777	0.0984308	0.10271	0.0984308	0.0970043	0.0941512	0.0941512	0.0955777	0.0998573	0.0941512	0.0955777	0.126961	0.0955777	0.0998573	0.0941512	0.108417	0.105563	0.0941512	0.0998573	0.0941512	0.0984308	0.0984308	0.104137	0.0584879	0.104137	0.118402	0.0998573	0.0998573	0.0941512	0.0941512	0.0941512	0.0941512	0.101284	0.101284	0.0984308	0.0984308	0.104137	0.0984308	0.104137
95	PCV2a_China_GQ359003	0.128388	0.115549	0.10699	0.10699	0.10699	0.109843	0.10699	0.10699	0.108417	0.105563	0.108417	0.109843	0.108417	0.10699	0.104137	0.104137	0.105563	0.10699	0.104137	0.105563	0.132668	0.10271	0.109843	0.104137	0.112696	0.109843	0.104137	0.109843	0.104137	0.105563	0.105563	0.11127	0.0242511	0.11127	0.125535	0.105563	0.105563	0.104137	0.104137	0.104137	0.104137	0.11127	0.11127	0.10699	0.10699	0.108417	0.105563	0.108417
96	PCV2a_China_KY655971	0.121255	0.10699	0.0970043	0.0970043	0.0970043	0.105563	0.10271	0.10271	0.104137	0.0970043	0.0998573	0.104137	0.0998573	0.0984308	0.0955777	0.0955777	0.0970043	0.101284	0.0955777	0.0970043	0.132668	0.0970043	0.101284	0.0955777	0.108417	0.105563	0.0955777	0.101284	0.0955777	0.0998573	0.0998573	0.105563	0.0656205	0.105563	0.119829	0.0984308	0.0984308	0.0955777	0.0955777	0.0955777	0.0955777	0.10271	0.10271	0.0970043	0.0970043	0.105563	0.10271	0.104137
97	PCV2a_China_MF139057	0.105563	0.0898716	0.0798859	0.0798859	0.0798859	0.0898716	0.0870185	0.0870185	0.0884451	0.0798859	0.0827389	0.0870185	0.0827389	0.0813124	0.0784593	0.0784593	0.0798859	0.0841655	0.0784593	0.0798859	0.112696	0.0798859	0.0841655	0.0784593	0.0927247	0.0898716	0.0784593	0.0841655	0.0784593	0.0827389	0.0827389	0.0884451	0.0627675	0.0884451	0.10271	0.0813124	0.0813124	0.0784593	0.0784593	0.0784593	0.0784593	0.085592	0.085592	0.0798859	0.0798859	0.0884451	0.0841655	0.0884451
98	PCV2a_Denmark_EU136711	0.105563	0.0955777	0.0884451	0.0884451	0.0884451	0.0927247	0.0898716	0.0898716	0.0912981	0.085592	0.0884451	0.0912981	0.0884451	0.0884451	0.085592	0.085592	0.085592	0.0870185	0.0841655	0.0870185	0.116976	0.0841655	0.0898716	0.0841655	0.0955777	0.0927247	0.085592	0.0898716	0.0841655	0.0870185	0.0870185	0.0912981	0.0699001	0.0927247	0.10699	0.0870185	0.0870185	0.0841655	0.0841655	0.0841655	0.0841655	0.0912981	0.0912981	0.0884451	0.0884451	0.0912981	0.085592	0.0912981
99	PCV2a_Denmark_EU148507	0.138374	0.129815	0.122682	0.122682	0.122682	0.125535	0.122682	0.122682	0.124108	0.119829	0.124108	0.124108	0.122682	0.122682	0.119829	0.119829	0.121255	0.121255	0.118402	0.121255	0.151213	0.118402	0.124108	0.118402	0.128388	0.125535	0.119829	0.124108	0.118402	0.121255	0.121255	0.125535	0.0770328	0.126961	0.138374	0.121255	0.121255	0.118402	0.118402	0.118402	0.118402	0.125535	0.125535	0.122682	0.122682	0.124108	0.119829	0.124108
100	PCV2a_France_AY322004	0.125535	0.112696	0.104137	0.104137	0.104137	0.109843	0.10699	0.10699	0.108417	0.10271	0.105563	0.10699	0.105563	0.104137	0.101284	0.101284	0.10271	0.104137	0.101284	0.10271	0.132668	0.0998573	0.10699	0.101284	0.112696	0.109843	0.101284	0.10699	0.101284	0.10271	0.10271	0.108417	0.021398	0.108417	0.122682	0.10271	0.10271	0.101284	0.101284	0.101284	0.101284	0.108417	0.108417	0.104137	0.104137	0.108417	0.10271	0.108417
101	PCV2a_France_HM623764	0.105563	0.0941512	0.0870185	0.0870185	0.0870185	0.0898716	0.0870185	0.0870185	0.0884451	0.0841655	0.0841655	0.0884451	0.0870185	0.085592	0.0827389	0.0827389	0.0813124	0.085592	0.0827389	0.0841655	0.116976	0.0813124	0.0884451	0.0827389	0.0927247	0.0898716	0.0827389	0.0884451	0.0827389	0.0841655	0.0841655	0.0898716	0.0656205	0.0898716	0.104137	0.085592	0.085592	0.0827389	0.0827389	0.0827389	0.0827389	0.0898716	0.0898716	0.0870185	0.0870185	0.0898716	0.0870185	0.0884451
102	PCV2a_Germany_AF201306	0.125535	0.112696	0.104137	0.104137	0.104137	0.109843	0.10699	0.10699	0.108417	0.10271	0.105563	0.10699	0.105563	0.104137	0.101284	0.101284	0.10271	0.104137	0.101284	0.10271	0.132668	0.0998573	0.10699	0.101284	0.112696	0.109843	0.101284	0.10699	0.101284	0.10271	0.10271	0.108417	0.021398	0.108417	0.122682	0.10271	0.10271	0.101284	0.101284	0.101284	0.101284	0.108417	0.108417	0.104137	0.104137	0.108417	0.10271	0.108417
103	PCV2a_Germany_AF201307	0.10271	0.0912981	0.0841655	0.0841655	0.0841655	0.0884451	0.085592	0.085592	0.0870185	0.0813124	0.085592	0.0870185	0.0841655	0.0841655	0.0813124	0.0813124	0.0827389	0.0827389	0.0798859	0.0827389	0.112696	0.0798859	0.085592	0.0798859	0.0912981	0.0884451	0.0813124	0.085592	0.0798859	0.0827389	0.0827389	0.0870185	0.0627675	0.0884451	0.10271	0.0827389	0.0827389	0.0798859	0.0798859	0.0798859	0.0798859	0.0870185	0.0870185	0.0841655	0.0841655	0.0870185	0.0813124	0.0870185
104	PCV2a_Germany_KY388475	0.128388	0.115549	0.10699	0.10699	0.10699	0.11127	0.108417	0.108417	0.109843	0.105563	0.108417	0.109843	0.108417	0.10699	0.104137	0.104137	0.105563	0.10699	0.104137	0.105563	0.135521	0.10271	0.109843	0.104137	0.114123	0.11127	0.104137	0.109843	0.104137	0.105563	0.105563	0.11127	0.021398	0.11127	0.125535	0.105563	0.105563	0.104137	0.104137	0.104137	0.104137	0.11127	0.11127	0.10699	0.10699	0.109843	0.105563	0.109843
105	PCV2a_Korea_AF544024	0.125535	0.109843	0.10271	0.10271	0.10271	0.108417	0.105563	0.105563	0.10699	0.0998573	0.10271	0.10699	0.10271	0.101284	0.0984308	0.0984308	0.0998573	0.104137	0.0984308	0.0998573	0.131241	0.0998573	0.104137	0.0984308	0.11127	0.108417	0.0984308	0.104137	0.0984308	0.10271	0.10271	0.108417	0.0627675	0.108417	0.122682	0.104137	0.104137	0.0984308	0.0984308	0.0984308	0.0984308	0.105563	0.105563	0.10271	0.10271	0.108417	0.10271	0.10699
106	PCV2a_Korea_AY672600	0.122682	0.10699	0.0998573	0.0998573	0.0998573	0.10699	0.104137	0.104137	0.105563	0.0970043	0.0998573	0.101284	0.0998573	0.0984308	0.0955777	0.0955777	0.0970043	0.101284	0.0955777	0.0970043	0.128388	0.0970043	0.101284	0.0955777	0.109843	0.10699	0.0955777	0.101284	0.0955777	0.0998573	0.0998573	0.105563	0.0627675	0.105563	0.119829	0.101284	0.101284	0.0955777	0.0955777	0.0955777	0.0955777	0.10271	0.10271	0.0998573	0.0998573	0.105563	0.0998573	0.105563
107	PCV2a_Spain_AF201308	0.105563	0.0941512	0.0870185	0.0870185	0.0870185	0.0898716	0.0870185	0.0870185	0.0884451	0.0841655	0.0841655	0.0884451	0.0870185	0.085592	0.0827389	0.0827389	0.0813124	0.085592	0.0827389	0.0841655	0.115549	0.0813124	0.0884451	0.0827389	0.0927247	0.0898716	0.0827389	0.0884451	0.0827389	0.0841655	0.0841655	0.0898716	0.0627675	0.0898716	0.104137	0.085592	0.085592	0.0827389	0.0827389	0.0827389	0.0827389	0.0898716	0.0898716	0.0870185	0.0870185	0.0898716	0.0841655	0.0884451
108	PCV2a_Spain_AF201309	0.101284	0.0898716	0.0827389	0.0827389	0.0827389	0.0870185	0.0841655	0.0841655	0.085592	0.0798859	0.0798859	0.0841655	0.0827389	0.0813124	0.0784593	0.0784593	0.0770328	0.0813124	0.0784593	0.0798859	0.11127	0.0770328	0.0841655	0.0784593	0.0898716	0.0870185	0.0784593	0.0841655	0.0784593	0.0798859	0.0798859	0.085592	0.0527817	0.085592	0.0998573	0.0813124	0.0813124	0.0784593	0.0784593	0.0784593	0.0784593	0.085592	0.085592	0.0827389	0.0827389	0.085592	0.0798859	0.085592
109	PCV2a_Spain_AF201310	0.105563	0.0941512	0.0870185	0.0870185	0.0870185	0.0898716	0.0870185	0.0870185	0.0884451	0.0841655	0.0841655	0.0884451	0.0870185	0.085592	0.0827389	0.0827389	0.0813124	0.085592	0.0827389	0.0841655	0.116976	0.0813124	0.0884451	0.0827389	0.0927247	0.0898716	0.0827389	0.0884451	0.0827389	0.0841655	0.0841655	0.0898716	0.0656205	0.0898716	0.104137	0.085592	0.085592	0.0827389	0.0827389	0.0827389	0.0827389	0.0898716	0.0898716	0.0870185	0.0870185	0.0898716	0.0870185	0.0884451
110	PCV2a_Sweden_EF184220	0.101284	0.0898716	0.0827389	0.0827389	0.0827389	0.0870185	0.0841655	0.0841655	0.085592	0.0798859	0.0841655	0.085592	0.0827389	0.0827389	0.0798859	0.0798859	0.0813124	0.0813124	0.0784593	0.0813124	0.11127	0.0784593	0.0841655	0.0784593	0.0898716	0.0870185	0.0798859	0.0841655	0.0784593	0.0813124	0.0813124	0.085592	0.064194	0.0870185	0.101284	0.0813124	0.0813124	0.0784593	0.0784593	0.0784593	0.0784593	0.085592	0.085592	0.0827389	0.0827389	0.085592	0.0798859	0.085592
111	PCV2a_Sweden_EF371524	0.126961	0.114123	0.105563	0.105563	0.105563	0.11127	0.108417	0.108417	0.109843	0.104137	0.10699	0.108417	0.10699	0.105563	0.10271	0.10271	0.104137	0.105563	0.10271	0.104137	0.134094	0.101284	0.108417	0.10271	0.114123	0.11127	0.10271	0.108417	0.10271	0.104137	0.104137	0.109843	0.0256776	0.109843	0.124108	0.104137	0.104137	0.10271	0.10271	0.10271	0.10271	0.109843	0.109843	0.105563	0.105563	0.109843	0.104137	0.109843
112	PCV2a_Taiwan_AF154679	0.10699	0.0955777	0.085592	0.085592	0.085592	0.0927247	0.0898716	0.0898716	0.0912981	0.085592	0.0884451	0.0898716	0.0884451	0.0870185	0.0827389	0.0827389	0.085592	0.0870185	0.0841655	0.0841655	0.115549	0.0813124	0.0898716	0.0841655	0.0955777	0.0927247	0.0827389	0.0898716	0.0841655	0.085592	0.085592	0.0912981	0.0627675	0.0912981	0.104137	0.0841655	0.0841655	0.0841655	0.0841655	0.0841655	0.0841655	0.0912981	0.0912981	0.085592	0.085592	0.0912981	0.085592	0.0912981
113	PCV2a_Taiwan_AY180397	0.104137	0.0927247	0.085592	0.085592	0.085592	0.0898716	0.0870185	0.0870185	0.0884451	0.0827389	0.085592	0.0870185	0.085592	0.0841655	0.0798859	0.0798859	0.0827389	0.0841655	0.0813124	0.0813124	0.112696	0.0784593	0.0870185	0.0813124	0.0927247	0.0898716	0.0798859	0.0870185	0.0813124	0.0827389	0.0827389	0.0884451	0.0613409	0.0884451	0.10271	0.0841655	0.0841655	0.0813124	0.0813124	0.0813124	0.0813124	0.0884451	0.0884451	0.085592	0.085592	0.0884451	0.0827389	0.0884451
114	PCV2a_Thailand_MF314196	0.124108	0.11127	0.10271	0.10271	0.10271	0.108417	0.105563	0.105563	0.10699	0.101284	0.104137	0.105563	0.104137	0.10271	0.0998573	0.0998573	0.101284	0.10271	0.0998573	0.101284	0.131241	0.0984308	0.105563	0.0998573	0.11127	0.108417	0.0998573	0.105563	0.0998573	0.101284	0.101284	0.10699	0.021398	0.10699	0.121255	0.101284	0.101284	0.0998573	0.0998573	0.0998573	0.0998573	0.10699	0.10699	0.10271	0.10271	0.10699	0.101284	0.10699
115	PCV2a_Thailand_MF314202	0.125535	0.112696	0.104137	0.104137	0.104137	0.109843	0.10699	0.10699	0.108417	0.10271	0.105563	0.10699	0.105563	0.104137	0.101284	0.101284	0.10271	0.104137	0.101284	0.10271	0.132668	0.0998573	0.10699	0.101284	0.112696	0.109843	0.101284	0.10699	0.101284	0.10271	0.10271	0.108417	0.021398	0.108417	0.122682	0.10271	0.10271	0.101284	0.101284	0.101284	0.101284	0.108417	0.108417	0.104137	0.104137	0.108417	0.10271	0.108417
116	PCV2a_Thailand_MF314203	0.125535	0.112696	0.104137	0.104137	0.104137	0.109843	0.10699	0.10699	0.108417	0.10271	0.105563	0.10699	0.105563	0.104137	0.101284	0.101284	0.10271	0.104137	0.101284	0.10271	0.132668	0.0998573	0.10699	0.101284	0.112696	0.109843	0.101284	0.10699	0.101284	0.10271	0.10271	0.108417	0.021398	0.108417	0.122682	0.10271	0.10271	0.101284	0.101284	0.101284	0.101284	0.108417	0.108417	0.104137	0.104137	0.108417	0.10271	0.108417
117	PCV2a_Thailand_MF314227	0.125535	0.112696	0.104137	0.104137	0.104137	0.109843	0.10699	0.10699	0.108417	0.10271	0.105563	0.10699	0.105563	0.104137	0.101284	0.101284	0.10271	0.104137	0.101284	0.10271	0.132668	0.0998573	0.10699	0.101284	0.112696	0.109843	0.101284	0.10699	0.101284	0.10271	0.10271	0.108417	0.0185449	0.108417	0.122682	0.10271	0.10271	0.101284	0.101284	0.101284	0.101284	0.108417	0.108417	0.104137	0.104137	0.108417	0.10271	0.108417
118	PCV2a_US_AF264038	0.122682	0.10699	0.0998573	0.0998573	0.0998573	0.10699	0.104137	0.104137	0.105563	0.0970043	0.0998573	0.104137	0.0998573	0.0984308	0.0955777	0.0955777	0.0970043	0.101284	0.0955777	0.0970043	0.128388	0.0970043	0.101284	0.0955777	0.109843	0.10699	0.0955777	0.101284	0.0955777	0.0998573	0.0998573	0.105563	0.0599144	0.105563	0.119829	0.101284	0.101284	0.0955777	0.0955777	0.0955777	0.0955777	0.10271	0.10271	0.0998573	0.0998573	0.105563	0.0998573	0.105563
119	PCV2a_US_DQ629114	0.124108	0.108417	0.101284	0.101284	0.101284	0.108417	0.105563	0.105563	0.10699	0.0984308	0.101284	0.105563	0.101284	0.0998573	0.0970043	0.0970043	0.0984308	0.10271	0.0970043	0.0984308	0.128388	0.0984308	0.10271	0.0970043	0.11127	0.108417	0.0970043	0.10271	0.0970043	0.101284	0.101284	0.10699	0.0613409	0.10699	0.121255	0.10271	0.10271	0.0970043	0.0970043	0.0970043	0.0970043	0.104137	0.104137	0.101284	0.101284	0.10699	0.101284	0.10699
120	PCV2a_US_KT868418	0.121255	0.105563	0.0984308	0.0984308	0.0984308	0.105563	0.10271	0.10271	0.104137	0.0955777	0.0984308	0.10271	0.0984308	0.0970043	0.0941512	0.0941512	0.0955777	0.0998573	0.0941512	0.0955777	0.126961	0.0955777	0.0998573	0.0941512	0.108417	0.105563	0.0941512	0.0998573	0.0941512	0.0984308	0.0984308	0.101284	0.0584879	0.104137	0.118402	0.0998573	0.0998573	0.0941512	0.0941512	0.0941512	0.0941512	0.101284	0.101284	0.0984308	0.0984308	0.104137	0.0984308	0.104137
121	PCV2a_US_KX098762	0.119829	0.104137	0.0970043	0.0970043	0.0970043	0.104137	0.101284	0.101284	0.10271	0.0941512	0.0970043	0.101284	0.0970043	0.0955777	0.0927247	0.0927247	0.0941512	0.0984308	0.0927247	0.0941512	0.125535	0.0941512	0.0984308	0.0927247	0.105563	0.104137	0.0927247	0.0984308	0.0927247	0.0970043	0.0970043	0.10271	0.0570613	0.10271	0.116976	0.0984308	0.0984308	0.0927247	0.0927247	0.0927247	0.0927247	0.0998573	0.0998573	0.0970043	0.0970043	0.10271	0.0970043	0.10271
122	PCV2a_Vietnam_KM042397	0.124108	0.114123	0.105563	0.105563	0.105563	0.11127	0.108417	0.108417	0.109843	0.104137	0.10699	0.108417	0.10699	0.105563	0.10271	0.10271	0.104137	0.105563	0.10271	0.104137	0.134094	0.101284	0.108417	0.10271	0.114123	0.11127	0.10271	0.108417	0.10271	0.10271	0.10271	0.108417	0.0242511	0.109843	0.121255	0.104137	0.104137	0.10271	0.10271	0.10271	0.10271	0.109843	0.109843	0.105563	0.105563	0.109843	0.104137	0.109843
123	PCV2b_Belgium_EF990644	0.0813124	0.0656205	0.0584879	0.0584879	0.0584879	0.064194	0.0613409	0.0613409	0.0627675	0.0584879	0.0584879	0.0627675	0.0584879	0.0570613	0.0542083	0.0542083	0.0556348	0.0599144	0.0542083	0.0556348	0.0898716	0.0556348	0.0599144	0.0542083	0.0670471	0.064194	0.0542083	0.0599144	0.0542083	0.0584879	0.0584879	0.064194	0.0884451	0.064194	0.0784593	0.0599144	0.0599144	0.0542083	0.0542083	0.0542083	0.0542083	0.0613409	0.0613409	0.0584879	0.0584879	0.0627675	0.0613409	0.0627675
124	PCV2b_Belgium_EF990646	0.0798859	0.064194	0.0570613	0.0570613	0.0570613	0.0627675	0.0599144	0.0599144	0.0613409	0.0570613	0.0570613	0.0613409	0.0570613	0.0556348	0.0527817	0.0527817	0.0542083	0.0584879	0.0527817	0.0542083	0.0884451	0.0542083	0.0584879	0.0527817	0.0656205	0.0627675	0.0527817	0.0584879	0.0527817	0.0570613	0.0570613	0.0627675	0.0841655	0.0627675	0.0770328	0.0584879	0.0584879	0.0527817	0.0527817	0.0527817	0.0527817	0.0599144	0.0599144	0.0570613	0.0570613	0.0613409	0.0599144	0.0613409
125	PCV2b_Belgium_EU909688	0.0813124	0.0656205	0.0584879	0.0584879	0.0584879	0.064194	0.0613409	0.0613409	0.0627675	0.0584879	0.0584879	0.0627675	0.0584879	0.0570613	0.0542083	0.0542083	0.0556348	0.0599144	0.0542083	0.0556348	0.0898716	0.0556348	0.0599144	0.0542083	0.0670471	0.064194	0.0542083	0.0599144	0.0542083	0.0584879	0.0584879	0.064194	0.085592	0.064194	0.0784593	0.0599144	0.0599144	0.0542083	0.0542083	0.0542083	0.0542083	0.0613409	0.0613409	0.0584879	0.0584879	0.0627675	0.0613409	0.0627675
126	PCV2b_Brazil_DQ856564	0.0827389	0.0670471	0.0599144	0.0599144	0.0599144	0.0656205	0.0627675	0.0627675	0.064194	0.0599144	0.0599144	0.064194	0.0599144	0.0584879	0.0556348	0.0556348	0.0570613	0.0613409	0.0556348	0.0570613	0.0912981	0.0570613	0.0613409	0.0556348	0.0684736	0.0656205	0.0556348	0.0613409	0.0556348	0.0599144	0.0599144	0.0656205	0.0884451	0.0656205	0.0798859	0.0613409	0.0613409	0.0556348	0.0556348	0.0556348	0.0556348	0.0627675	0.0627675	0.0599144	0.0599144	0.064194	0.0627675	0.064194
127	PCV2b_Brazil_EU057185	0.0841655	0.0684736	0.0613409	0.0613409	0.0613409	0.0670471	0.064194	0.064194	0.0656205	0.0613409	0.0613409	0.0656205	0.0613409	0.0599144	0.0570613	0.0570613	0.0584879	0.0627675	0.0570613	0.0584879	0.0927247	0.0584879	0.0627675	0.0570613	0.0699001	0.0670471	0.0570613	0.0627675	0.0570613	0.0613409	0.0613409	0.0670471	0.0884451	0.0670471	0.0813124	0.0627675	0.0627675	0.0570613	0.0570613	0.0570613	0.0570613	0.064194	0.064194	0.0613409	0.0613409	0.0656205	0.064194	0.0656205
128	PCV2b_Canada_DQ220733	0.0841655	0.0684736	0.0613409	0.0613409	0.0613409	0.0670471	0.064194	0.064194	0.0656205	0.0613409	0.0599144	0.0656205	0.0613409	0.0599144	0.0570613	0.0570613	0.0570613	0.0627675	0.0570613	0.0584879	0.0898716	0.0584879	0.0627675	0.0570613	0.0699001	0.0670471	0.0570613	0.0627675	0.0570613	0.0613409	0.0613409	0.0670471	0.0870185	0.0670471	0.0813124	0.0627675	0.0627675	0.0570613	0.0570613	0.0570613	0.0570613	0.064194	0.064194	0.0613409	0.0613409	0.0656205	0.0613409	0.0656205
129	PCV2b_Canada_FJ233906	0.085592	0.0699001	0.0627675	0.0627675	0.0627675	0.0684736	0.0656205	0.0656205	0.0670471	0.0627675	0.0613409	0.0670471	0.0627675	0.0613409	0.0584879	0.0584879	0.0584879	0.064194	0.0584879	0.0599144	0.0941512	0.0599144	0.064194	0.0584879	0.0713267	0.0684736	0.0584879	0.064194	0.0584879	0.0627675	0.0627675	0.0684736	0.0927247	0.0684736	0.0827389	0.064194	0.064194	0.0584879	0.0584879	0.0584879	0.0584879	0.0656205	0.0656205	0.0627675	0.0627675	0.0670471	0.0656205	0.0670471
130	PCV2b_Canada_JF290418	0.085592	0.0699001	0.0627675	0.0627675	0.0627675	0.0684736	0.0656205	0.0656205	0.0670471	0.0627675	0.0613409	0.0670471	0.0627675	0.0613409	0.0584879	0.0584879	0.0584879	0.064194	0.0584879	0.0599144	0.0941512	0.0599144	0.064194	0.0584879	0.0713267	0.0684736	0.0584879	0.064194	0.0584879	0.0627675	0.0627675	0.0684736	0.0927247	0.0684736	0.0827389	0.064194	0.064194	0.0584879	0.0584879	0.0584879	0.0584879	0.0656205	0.0656205	0.0627675	0.0627675	0.0670471	0.0656205	0.0670471
131	PCV2b_China_EF421969	0.0827389	0.0670471	0.0599144	0.0599144	0.0599144	0.0656205	0.0627675	0.0627675	0.064194	0.0599144	0.0599144	0.064194	0.0599144	0.0584879	0.0556348	0.0556348	0.0570613	0.0613409	0.0556348	0.0570613	0.0912981	0.0570613	0.0613409	0.0556348	0.0684736	0.0656205	0.0556348	0.0613409	0.0556348	0.0599144	0.0599144	0.0656205	0.0898716	0.0656205	0.0798859	0.0613409	0.0613409	0.0556348	0.0556348	0.0556348	0.0556348	0.0627675	0.0627675	0.0599144	0.0599144	0.064194	0.0627675	0.064194
132	PCV2b_China_EF493840	0.0798859	0.064194	0.0570613	0.0570613	0.0570613	0.0627675	0.0599144	0.0599144	0.0613409	0.0570613	0.0570613	0.0613409	0.0570613	0.0556348	0.0527817	0.0527817	0.0542083	0.0584879	0.0527817	0.0542083	0.0884451	0.0542083	0.0584879	0.0527817	0.0656205	0.0627675	0.0527817	0.0584879	0.0527817	0.0570613	0.0570613	0.0613409	0.0870185	0.0627675	0.0770328	0.0584879	0.0584879	0.0527817	0.0527817	0.0527817	0.0527817	0.0599144	0.0599144	0.0570613	0.0570613	0.0613409	0.0599144	0.0613409
133	PCV2b_China_EF560609	0.0870185	0.0713267	0.064194	0.064194	0.064194	0.0699001	0.0670471	0.0670471	0.0684736	0.064194	0.064194	0.0684736	0.064194	0.0627675	0.0599144	0.0599144	0.0613409	0.0656205	0.0599144	0.0613409	0.0955777	0.0613409	0.0656205	0.0599144	0.0727532	0.0699001	0.0599144	0.0656205	0.0599144	0.064194	0.064194	0.0699001	0.0955777	0.0699001	0.0841655	0.0656205	0.0656205	0.0599144	0.0599144	0.0599144	0.0599144	0.0670471	0.0670471	0.064194	0.064194	0.0684736	0.0670471	0.0684736
134	PCV2b_China_EU366325	0.0798859	0.064194	0.0570613	0.0570613	0.0570613	0.0627675	0.0599144	0.0599144	0.0613409	0.0570613	0.0570613	0.0613409	0.0570613	0.0556348	0.0527817	0.0527817	0.0542083	0.0584879	0.0527817	0.0542083	0.0884451	0.0542083	0.0584879	0.0527817	0.0656205	0.0627675	0.0527817	0.0584879	0.0527817	0.0570613	0.0570613	0.0627675	0.0870185	0.0627675	0.0770328	0.0584879	0.0584879	0.0527817	0.0527817	0.0527817	0.0527817	0.0599144	0.0599144	0.0570613	0.0570613	0.0613409	0.0599144	0.0613409
135	PCV2b_Denmark_EF565342	0.0827389	0.0670471	0.0599144	0.0599144	0.0599144	0.0656205	0.0627675	0.0627675	0.064194	0.0599144	0.0599144	0.064194	0.0599144	0.0584879	0.0556348	0.0556348	0.0570613	0.0613409	0.0556348	0.0570613	0.0912981	0.0570613	0.0613409	0.0556348	0.0684736	0.0656205	0.0556348	0.0613409	0.0556348	0.0599144	0.0599144	0.0656205	0.0912981	0.0656205	0.0798859	0.0613409	0.0613409	0.0556348	0.0556348	0.0556348	0.0556348	0.0627675	0.0627675	0.0599144	0.0599144	0.064194	0.0627675	0.064194
136	PCV2b_Denmark_EF565360	0.0841655	0.0684736	0.0613409	0.0613409	0.0613409	0.0670471	0.064194	0.064194	0.0656205	0.0613409	0.0613409	0.0656205	0.0613409	0.0599144	0.0570613	0.0570613	0.0584879	0.0627675	0.0570613	0.0584879	0.0927247	0.0584879	0.0627675	0.0570613	0.0699001	0.0670471	0.0570613	0.0627675	0.0570613	0.0613409	0.0613409	0.0670471	0.0912981	0.0670471	0.0813124	0.0627675	0.0627675	0.0570613	0.0570613	0.0570613	0.0570613	0.064194	0.064194	0.0613409	0.0613409	0.0656205	0.064194	0.0656205
137	PCV2b_Denmark_EU136716	0.0827389	0.0670471	0.0599144	0.0599144	0.0599144	0.0656205	0.0627675	0.0627675	0.064194	0.0599144	0.0599144	0.064194	0.0599144	0.0584879	0.0556348	0.0556348	0.0570613	0.0613409	0.0556348	0.0570613	0.0912981	0.0570613	0.0613409	0.0556348	0.0684736	0.0656205	0.0556348	0.0613409	0.0556348	0.0599144	0.0599144	0.0656205	0.0898716	0.0656205	0.0798859	0.0613409	0.0613409	0.0556348	0.0556348	0.0556348	0.0556348	0.0627675	0.0627675	0.0599144	0.0599144	0.064194	0.0627675	0.064194
138	PCV2b_Denmark_FJ935780	0.0841655	0.0684736	0.0613409	0.0613409	0.0613409	0.0670471	0.064194	0.064194	0.0656205	0.0613409	0.0613409	0.0656205	0.0613409	0.0599144	0.0570613	0.0570613	0.0584879	0.0627675	0.0570613	0.0584879	0.0927247	0.0584879	0.0627675	0.0570613	0.0699001	0.0670471	0.0570613	0.0627675	0.0570613	0.0613409	0.0613409	0.0656205	0.0912981	0.0670471	0.0813124	0.0627675	0.0627675	0.0570613	0.0570613	0.0570613	0.0570613	0.064194	0.064194	0.0613409	0.0613409	0.0656205	0.064194	0.0656205
139	PCV2b_France_AY321982	0.085592	0.0699001	0.0627675	0.0627675	0.0627675	0.0684736	0.0656205	0.0656205	0.0670471	0.0627675	0.0627675	0.0670471	0.0627675	0.0613409	0.0584879	0.0584879	0.0599144	0.064194	0.0584879	0.0599144	0.0941512	0.0599144	0.064194	0.0584879	0.0713267	0.0684736	0.0584879	0.064194	0.0584879	0.0627675	0.0627675	0.0684736	0.0756063	0.0684736	0.0827389	0.064194	0.064194	0.0584879	0.0584879	0.0584879	0.0584879	0.0656205	0.0656205	0.0627675	0.0627675	0.0670471	0.0656205	0.0670471
140	PCV2b_France_AF201311	0.0813124	0.0656205	0.0584879	0.0584879	0.0584879	0.064194	0.0613409	0.0613409	0.0627675	0.0584879	0.0584879	0.0627675	0.0584879	0.0570613	0.0542083	0.0542083	0.0556348	0.0599144	0.0542083	0.0556348	0.0898716	0.0556348	0.0599144	0.0542083	0.0670471	0.064194	0.0542083	0.0599144	0.0542083	0.0584879	0.0584879	0.064194	0.0898716	0.064194	0.0784593	0.0599144	0.0599144	0.0542083	0.0542083	0.0542083	0.0542083	0.0613409	0.0613409	0.0584879	0.0584879	0.0627675	0.0613409	0.0627675
141	PCV2b_France_JN662674	0.0841655	0.0684736	0.0613409	0.0613409	0.0613409	0.0670471	0.064194	0.064194	0.0656205	0.0613409	0.0613409	0.0656205	0.0613409	0.0599144	0.0570613	0.0570613	0.0584879	0.0627675	0.0570613	0.0584879	0.0927247	0.0584879	0.0627675	0.0570613	0.0699001	0.0670471	0.0570613	0.0627675	0.0570613	0.0613409	0.0613409	0.0670471	0.0770328	0.0670471	0.0813124	0.0627675	0.0627675	0.0570613	0.0570613	0.0570613	0.0570613	0.064194	0.064194	0.0613409	0.0613409	0.0656205	0.064194	0.0656205
142	PCV2b_Germany_KJ679446	0.0741797	0.0613409	0.0542083	0.0542083	0.0542083	0.0570613	0.0542083	0.0542083	0.0556348	0.0542083	0.0542083	0.0556348	0.0542083	0.0527817	0.0499287	0.0499287	0.0513552	0.0527817	0.0499287	0.0513552	0.0827389	0.0485021	0.0556348	0.0499287	0.0599144	0.0570613	0.0499287	0.0556348	0.0499287	0.0513552	0.0513552	0.0570613	0.085592	0.0570613	0.0713267	0.0527817	0.0527817	0.0499287	0.0499287	0.0499287	0.0499287	0.0570613	0.0570613	0.0542083	0.0542083	0.0556348	0.0542083	0.0556348
143	PCV2b_Germany_KY388474	0.0813124	0.0656205	0.0584879	0.0584879	0.0584879	0.064194	0.0613409	0.0613409	0.0627675	0.0584879	0.0584879	0.0627675	0.0584879	0.0570613	0.0542083	0.0542083	0.0556348	0.0599144	0.0542083	0.0556348	0.0898716	0.0556348	0.0599144	0.0542083	0.0670471	0.064194	0.0542083	0.0599144	0.0542083	0.0584879	0.0584879	0.064194	0.0898716	0.064194	0.0784593	0.0599144	0.0599144	0.0542083	0.0542083	0.0542083	0.0542083	0.0613409	0.0613409	0.0584879	0.0584879	0.0627675	0.0613409	0.0627675
144	PCV2b_Germany_KY440165	0.0827389	0.0670471	0.0599144	0.0599144	0.0599144	0.0656205	0.0627675	0.0627675	0.064194	0.0599144	0.0599144	0.064194	0.0599144	0.0584879	0.0556348	0.0556348	0.0570613	0.0613409	0.0556348	0.0570613	0.0912981	0.0570613	0.0613409	0.0556348	0.0684736	0.0656205	0.0556348	0.0613409	0.0556348	0.0599144	0.0599144	0.0656205	0.0898716	0.0656205	0.0798859	0.0613409	0.0613409	0.0556348	0.0556348	0.0556348	0.0556348	0.0627675	0.0627675	0.0599144	0.0599144	0.064194	0.0627675	0.064194
145	PCV2b_Korea_EU450584	0.0841655	0.0684736	0.0613409	0.0613409	0.0613409	0.0670471	0.064194	0.064194	0.0656205	0.0584879	0.0613409	0.0656205	0.0613409	0.0599144	0.0570613	0.0570613	0.0584879	0.0627675	0.0570613	0.0584879	0.0927247	0.0584879	0.0627675	0.0570613	0.0699001	0.0670471	0.0570613	0.0627675	0.0570613	0.0613409	0.0613409	0.0670471	0.0870185	0.0670471	0.0813124	0.0627675	0.0627675	0.0570613	0.0570613	0.0570613	0.0570613	0.064194	0.064194	0.0613409	0.0613409	0.0656205	0.064194	0.0656205
146	PCV2b_Korea_JF317570	0.0870185	0.0713267	0.064194	0.064194	0.064194	0.0699001	0.0670471	0.0670471	0.0684736	0.064194	0.064194	0.0684736	0.064194	0.0627675	0.0599144	0.0599144	0.0613409	0.0656205	0.0599144	0.0613409	0.0955777	0.0613409	0.0656205	0.0599144	0.0727532	0.0699001	0.0599144	0.0656205	0.0599144	0.064194	0.064194	0.0699001	0.0898716	0.0699001	0.0841655	0.0656205	0.0656205	0.0599144	0.0599144	0.0599144	0.0599144	0.0670471	0.0670471	0.064194	0.064194	0.0684736	0.0670471	0.0684736
147	PCV2b_Netherland_AF201897	0.0784593	0.0627675	0.0556348	0.0556348	0.0556348	0.0613409	0.0584879	0.0584879	0.0599144	0.0556348	0.0556348	0.0599144	0.0556348	0.0542083	0.0513552	0.0513552	0.0527817	0.0570613	0.0513552	0.0527817	0.0870185	0.0527817	0.0570613	0.0513552	0.064194	0.0613409	0.0513552	0.0570613	0.0513552	0.0556348	0.0556348	0.0613409	0.085592	0.0613409	0.0756063	0.0570613	0.0570613	0.0513552	0.0513552	0.0513552	0.0513552	0.0584879	0.0584879	0.0556348	0.0556348	0.0599144	0.0584879	0.0599144
148	PCV2b_Netherland_AY484408	0.0798859	0.064194	0.0570613	0.0570613	0.0570613	0.0627675	0.0599144	0.0599144	0.0613409	0.0570613	0.0570613	0.0613409	0.0570613	0.0556348	0.0527817	0.0527817	0.0542083	0.0584879	0.0527817	0.0542083	0.0884451	0.0542083	0.0584879	0.0527817	0.0656205	0.0627675	0.0527817	0.0584879	0.0527817	0.0570613	0.0570613	0.0627675	0.0870185	0.0627675	0.0770328	0.0584879	0.0584879	0.0527817	0.0527817	0.0527817	0.0527817	0.0599144	0.0599144	0.0570613	0.0570613	0.0613409	0.0599144	0.0613409
149	PCV2b_Netherland_AY484415	0.0827389	0.0670471	0.0599144	0.0599144	0.0599144	0.0656205	0.0627675	0.0627675	0.064194	0.0599144	0.0599144	0.064194	0.0599144	0.0584879	0.0556348	0.0556348	0.0570613	0.0613409	0.0556348	0.0570613	0.0912981	0.0570613	0.0613409	0.0556348	0.0684736	0.0656205	0.0556348	0.0613409	0.0556348	0.0599144	0.0599144	0.0656205	0.0898716	0.0656205	0.0798859	0.0613409	0.0613409	0.0556348	0.0556348	0.0556348	0.0556348	0.0627675	0.0627675	0.0599144	0.0599144	0.064194	0.0627675	0.064194
150	PCV2b_Poland_EU444006	0.0813124	0.0656205	0.0584879	0.0584879	0.0584879	0.064194	0.0613409	0.0613409	0.0627675	0.0584879	0.0584879	0.0627675	0.0584879	0.0570613	0.0542083	0.0542083	0.0556348	0.0599144	0.0542083	0.0556348	0.0898716	0.0556348	0.0599144	0.0542083	0.0670471	0.064194	0.0542083	0.0599144	0.0542083	0.0584879	0.0584879	0.064194	0.0884451	0.064194	0.0784593	0.0599144	0.0599144	0.0542083	0.0542083	0.0542083	0.0542083	0.0613409	0.0613409	0.0584879	0.0584879	0.0627675	0.0613409	0.0627675
151	PCV2b_Poland_EU444010	0.0813124	0.0656205	0.0584879	0.0584879	0.0584879	0.064194	0.0613409	0.0613409	0.0627675	0.0584879	0.0584879	0.0627675	0.0584879	0.0570613	0.0542083	0.0542083	0.0556348	0.0599144	0.0542083	0.0556348	0.0884451	0.0556348	0.0599144	0.0542083	0.0670471	0.064194	0.0542083	0.0599144	0.0542083	0.0584879	0.0584879	0.064194	0.0884451	0.064194	0.0784593	0.0599144	0.0599144	0.0542083	0.0542083	0.0542083	0.0542083	0.0613409	0.0613409	0.0584879	0.0584879	0.0627675	0.0613409	0.0627675
152	PCV2b_Spain_GU049342	0.0813124	0.0656205	0.0584879	0.0584879	0.0584879	0.064194	0.0613409	0.0613409	0.0627675	0.0584879	0.0584879	0.0627675	0.0584879	0.0570613	0.0542083	0.0542083	0.0556348	0.0599144	0.0542083	0.0556348	0.0912981	0.0556348	0.0599144	0.0542083	0.0670471	0.064194	0.0542083	0.0599144	0.0542083	0.0584879	0.0584879	0.064194	0.0912981	0.064194	0.0784593	0.0599144	0.0599144	0.0542083	0.0542083	0.0542083	0.0542083	0.0613409	0.0613409	0.0584879	0.0584879	0.0627675	0.0613409	0.0627675
153	PCV2b_Sweden_EF184227	0.085592	0.0699001	0.0627675	0.0627675	0.0627675	0.0684736	0.0656205	0.0656205	0.0670471	0.0627675	0.0627675	0.0670471	0.0627675	0.0613409	0.0584879	0.0584879	0.0599144	0.064194	0.0584879	0.0599144	0.0941512	0.0599144	0.064194	0.0584879	0.0713267	0.0684736	0.0584879	0.064194	0.0584879	0.0627675	0.0627675	0.0684736	0.0927247	0.0684736	0.0827389	0.064194	0.064194	0.0584879	0.0584879	0.0584879	0.0584879	0.0656205	0.0656205	0.0627675	0.0627675	0.0670471	0.0656205	0.0670471
154	PCV2b_Sweden_EF371550	0.0827389	0.0670471	0.0599144	0.0599144	0.0599144	0.0656205	0.0627675	0.0627675	0.064194	0.0599144	0.0599144	0.064194	0.0599144	0.0584879	0.0556348	0.0556348	0.0570613	0.0613409	0.0556348	0.0570613	0.0912981	0.0570613	0.0613409	0.0556348	0.0684736	0.0656205	0.0556348	0.0613409	0.0556348	0.0599144	0.0599144	0.0656205	0.0898716	0.0656205	0.0798859	0.0613409	0.0613409	0.0556348	0.0556348	0.0556348	0.0556348	0.0627675	0.0627675	0.0599144	0.0599144	0.064194	0.0627675	0.064194
155	PCV2b_Taiwan_GQ911590	0.0870185	0.0713267	0.064194	0.064194	0.064194	0.0699001	0.0670471	0.0670471	0.0684736	0.064194	0.064194	0.0684736	0.064194	0.0627675	0.0599144	0.0599144	0.0613409	0.0656205	0.0599144	0.0613409	0.0955777	0.0613409	0.0656205	0.0599144	0.0727532	0.0699001	0.0599144	0.0656205	0.0599144	0.064194	0.064194	0.0699001	0.0927247	0.0699001	0.0841655	0.0656205	0.0656205	0.0599144	0.0599144	0.0599144	0.0599144	0.0670471	0.0670471	0.064194	0.064194	0.0684736	0.0670471	0.0684736
156	PCV2b_Taiwan_JF683393	0.0870185	0.0713267	0.064194	0.064194	0.064194	0.0699001	0.0670471	0.0670471	0.0684736	0.064194	0.064194	0.0684736	0.064194	0.0627675	0.0599144	0.0599144	0.0613409	0.0656205	0.0599144	0.0613409	0.0955777	0.0613409	0.0656205	0.0599144	0.0727532	0.0699001	0.0599144	0.0656205	0.0599144	0.064194	0.064194	0.0699001	0.0927247	0.0699001	0.0841655	0.0656205	0.0656205	0.0599144	0.0599144	0.0599144	0.0599144	0.0670471	0.0670471	0.064194	0.064194	0.0684736	0.0670471	0.0684736
157	PCV2b_Thailand_JQ387582	0.0827389	0.0670471	0.0599144	0.0599144	0.0599144	0.0656205	0.0627675	0.0627675	0.064194	0.0599144	0.0599144	0.064194	0.0599144	0.0584879	0.0556348	0.0556348	0.0570613	0.0613409	0.0556348	0.0570613	0.0912981	0.0570613	0.0613409	0.0556348	0.0684736	0.0656205	0.0556348	0.0613409	0.0556348	0.0599144	0.0599144	0.0656205	0.0898716	0.0656205	0.0798859	0.0613409	0.0613409	0.0556348	0.0556348	0.0556348	0.0556348	0.0627675	0.0627675	0.0599144	0.0599144	0.064194	0.0627675	0.064194
158	PCV2b_Thailand_MF314197	0.0798859	0.064194	0.0570613	0.0570613	0.0570613	0.0627675	0.0599144	0.0599144	0.0613409	0.0570613	0.0570613	0.0613409	0.0570613	0.0556348	0.0527817	0.0527817	0.0542083	0.0584879	0.0527817	0.0542083	0.0884451	0.0542083	0.0584879	0.0527817	0.0656205	0.0627675	0.0527817	0.0584879	0.0527817	0.0570613	0.0570613	0.0627675	0.0884451	0.0627675	0.0770328	0.0584879	0.0584879	0.0527817	0.0527817	0.0527817	0.0527817	0.0599144	0.0599144	0.0570613	0.0570613	0.0613409	0.0599144	0.0613409
159	PCV2b_Thailand_MF314222	0.0841655	0.0684736	0.0613409	0.0613409	0.0613409	0.0670471	0.064194	0.064194	0.0656205	0.0613409	0.0613409	0.0656205	0.0613409	0.0599144	0.0570613	0.0570613	0.0584879	0.0627675	0.0570613	0.0584879	0.0927247	0.0584879	0.0627675	0.0570613	0.0699001	0.0670471	0.0570613	0.0627675	0.0570613	0.0613409	0.0613409	0.0670471	0.0912981	0.0670471	0.0813124	0.0627675	0.0627675	0.0570613	0.0570613	0.0570613	0.0570613	0.064194	0.064194	0.0613409	0.0613409	0.0656205	0.064194	0.0656205
160	PCV2b_Thailand_MF314262	0.085592	0.0699001	0.0627675	0.0627675	0.0627675	0.0684736	0.0656205	0.0656205	0.0670471	0.0627675	0.0627675	0.0670471	0.0627675	0.0613409	0.0584879	0.0584879	0.0599144	0.064194	0.0584879	0.0599144	0.0941512	0.0599144	0.064194	0.0584879	0.0713267	0.0684736	0.0584879	0.064194	0.0584879	0.0627675	0.0627675	0.0684736	0.0927247	0.0684736	0.0827389	0.064194	0.064194	0.0584879	0.0584879	0.0584879	0.0584879	0.0656205	0.0656205	0.0627675	0.0627675	0.0670471	0.0656205	0.0670471
161	PCV2b_UK_AJ293869	0.085592	0.0699001	0.0627675	0.0627675	0.0627675	0.0684736	0.0656205	0.0656205	0.0670471	0.0627675	0.0627675	0.0670471	0.0627675	0.0613409	0.0584879	0.0584879	0.0599144	0.064194	0.0584879	0.0599144	0.0941512	0.0599144	0.064194	0.0584879	0.0713267	0.0684736	0.0584879	0.064194	0.0584879	0.0627675	0.0627675	0.0684736	0.0898716	0.0684736	0.0827389	0.064194	0.064194	0.0584879	0.0584879	0.0584879	0.0584879	0.0656205	0.0656205	0.0627675	0.0627675	0.0670471	0.0656205	0.0670471
162	PCV2b_UK_JX193799	0.0841655	0.0684736	0.0613409	0.0613409	0.0613409	0.0670471	0.064194	0.064194	0.0656205	0.0613409	0.0613409	0.0656205	0.0613409	0.0599144	0.0570613	0.0570613	0.0584879	0.0627675	0.0570613	0.0584879	0.0927247	0.0584879	0.0627675	0.0570613	0.0699001	0.0670471	0.0570613	0.0627675	0.0570613	0.0613409	0.0613409	0.0670471	0.0912981	0.0670471	0.0813124	0.0627675	0.0627675	0.0570613	0.0570613	0.0570613	0.0570613	0.064194	0.064194	0.0613409	0.0613409	0.0656205	0.064194	0.0656205
163	PCV2b_UK_KY806049	0.085592	0.0699001	0.0627675	0.0627675	0.0627675	0.0684736	0.0656205	0.0656205	0.0670471	0.0627675	0.0627675	0.0670471	0.0627675	0.0613409	0.0584879	0.0584879	0.0599144	0.064194	0.0584879	0.0599144	0.0927247	0.0599144	0.064194	0.0584879	0.0713267	0.0684736	0.0584879	0.064194	0.0584879	0.0627675	0.0627675	0.0684736	0.0870185	0.0684736	0.0827389	0.064194	0.064194	0.0584879	0.0584879	0.0584879	0.0584879	0.0656205	0.0656205	0.0627675	0.0627675	0.0670471	0.0627675	0.0670471
164	PCV2b_US_DQ629120	0.085592	0.0699001	0.0627675	0.0627675	0.0627675	0.0684736	0.0656205	0.0656205	0.0670471	0.0627675	0.0627675	0.0670471	0.0627675	0.0613409	0.0584879	0.0584879	0.0599144	0.064194	0.0584879	0.0599144	0.0884451	0.0599144	0.064194	0.0584879	0.0713267	0.0684736	0.0584879	0.064194	0.0584879	0.0627675	0.0599144	0.0684736	0.0927247	0.0684736	0.0827389	0.064194	0.064194	0.0584879	0.0584879	0.0584879	0.0584879	0.0656205	0.0656205	0.0627675	0.0627675	0.0670471	0.0627675	0.0670471
165	PCV2b_US_EF452351	0.0784593	0.0627675	0.0556348	0.0556348	0.0556348	0.0613409	0.0584879	0.0584879	0.0599144	0.0556348	0.0556348	0.0599144	0.0556348	0.0542083	0.0513552	0.0513552	0.0527817	0.0570613	0.0513552	0.0527817	0.0870185	0.0527817	0.0570613	0.0513552	0.064194	0.0613409	0.0513552	0.0570613	0.0513552	0.0556348	0.0556348	0.0613409	0.0870185	0.0613409	0.0756063	0.0570613	0.0570613	0.0513552	0.0513552	0.0513552	0.0513552	0.0584879	0.0584879	0.0556348	0.0556348	0.0599144	0.0584879	0.0599144
166	PCV2b_US_EU589463	0.085592	0.0699001	0.0627675	0.0627675	0.0627675	0.0684736	0.0656205	0.0656205	0.0670471	0.0627675	0.0613409	0.0670471	0.0627675	0.0613409	0.0584879	0.0584879	0.0584879	0.064194	0.0584879	0.0599144	0.0941512	0.0599144	0.064194	0.0584879	0.0713267	0.0684736	0.0584879	0.064194	0.0584879	0.0627675	0.0627675	0.0684736	0.0927247	0.0684736	0.0827389	0.064194	0.064194	0.0584879	0.0584879	0.0584879	0.0584879	0.0656205	0.0656205	0.0627675	0.0627675	0.0670471	0.0656205	0.0670471
167	PCV2b_US_KT868432	0.0784593	0.0627675	0.0556348	0.0556348	0.0556348	0.0613409	0.0584879	0.0584879	0.0599144	0.0556348	0.0556348	0.0599144	0.0556348	0.0542083	0.0513552	0.0513552	0.0527817	0.0570613	0.0513552	0.0527817	0.0870185	0.0527817	0.0570613	0.0513552	0.064194	0.0613409	0.0513552	0.0570613	0.0513552	0.0556348	0.0556348	0.0613409	0.0870185	0.0613409	0.0756063	0.0570613	0.0570613	0.0513552	0.0513552	0.0513552	0.0513552	0.0584879	0.0584879	0.0556348	0.0556348	0.0599144	0.0584879	0.0599144
168	PCV2b_Vietnam_JQ181585	0.0841655	0.0684736	0.0613409	0.0613409	0.0613409	0.0670471	0.064194	0.064194	0.0656205	0.0584879	0.0613409	0.0656205	0.0613409	0.0599144	0.0570613	0.0570613	0.0584879	0.0627675	0.0570613	0.0584879	0.0927247	0.0584879	0.0627675	0.0570613	0.0699001	0.0670471	0.0570613	0.0627675	0.0570613	0.0613409	0.0613409	0.0670471	0.0884451	0.0670471	0.0813124	0.0627675	0.0627675	0.0570613	0.0570613	0.0570613	0.0570613	0.064194	0.064194	0.0613409	0.0613409	0.0656205	0.064194	0.0656205
169	PCV2b_Vietnam_KC238430	0.0884451	0.0727532	0.0656205	0.0656205	0.0656205	0.0699001	0.0670471	0.0670471	0.0684736	0.0656205	0.0656205	0.0699001	0.0656205	0.064194	0.0613409	0.0613409	0.0627675	0.0670471	0.0613409	0.0627675	0.0970043	0.0627675	0.0670471	0.0613409	0.0727532	0.0699001	0.0613409	0.0670471	0.0613409	0.0656205	0.0656205	0.0713267	0.0955777	0.0713267	0.085592	0.0670471	0.0670471	0.0613409	0.0613409	0.0613409	0.0613409	0.0684736	0.0684736	0.0656205	0.0656205	0.0699001	0.0684736	0.0684736
170	PCV2b_Vietnam_KM042406	0.0827389	0.0670471	0.0599144	0.0599144	0.0599144	0.0656205	0.0627675	0.0627675	0.064194	0.0599144	0.0599144	0.064194	0.0599144	0.0584879	0.0556348	0.0556348	0.0570613	0.0613409	0.0556348	0.0570613	0.0912981	0.0570613	0.0613409	0.0556348	0.0684736	0.0656205	0.0556348	0.0613409	0.0556348	0.0599144	0.0599144	0.0656205	0.0898716	0.0656205	0.0798859	0.0613409	0.0613409	0.0556348	0.0556348	0.0556348	0.0556348	0.0627675	0.0627675	0.0599144	0.0599144	0.064194	0.0627675	0.064194
171	PCV2c_Brazil_KJ094599	0.134094	0.118402	0.11127	0.11127	0.11127	0.118402	0.115549	0.115549	0.116976	0.11127	0.108417	0.112696	0.11127	0.109843	0.10699	0.10699	0.105563	0.112696	0.10699	0.108417	0.134094	0.108417	0.112696	0.10699	0.121255	0.118402	0.10699	0.112696	0.10699	0.11127	0.11127	0.116976	0.1398	0.116976	0.129815	0.112696	0.112696	0.10699	0.10699	0.10699	0.10699	0.114123	0.114123	0.11127	0.11127	0.116976	0.11127	0.116976
172	PCV2c_Denmark_EU148503	0.132668	0.116976	0.109843	0.109843	0.109843	0.116976	0.114123	0.114123	0.115549	0.109843	0.10699	0.11127	0.109843	0.108417	0.105563	0.105563	0.104137	0.11127	0.105563	0.10699	0.132668	0.10699	0.11127	0.105563	0.119829	0.116976	0.105563	0.11127	0.105563	0.109843	0.109843	0.115549	0.138374	0.115549	0.128388	0.11127	0.11127	0.105563	0.105563	0.105563	0.105563	0.112696	0.112696	0.109843	0.109843	0.115549	0.109843	0.115549
173	PCV2c_Denmark_EU148504	0.132668	0.116976	0.108417	0.108417	0.108417	0.115549	0.112696	0.112696	0.114123	0.109843	0.10699	0.11127	0.109843	0.108417	0.105563	0.105563	0.104137	0.11127	0.105563	0.10699	0.134094	0.10699	0.11127	0.105563	0.118402	0.115549	0.105563	0.11127	0.105563	0.109843	0.109843	0.115549	0.136947	0.115549	0.128388	0.109843	0.109843	0.105563	0.105563	0.105563	0.105563	0.112696	0.112696	0.108417	0.108417	0.114123	0.109843	0.114123
174	PCV2c_Denmark_EU148505	0.129815	0.114123	0.10699	0.10699	0.10699	0.114123	0.11127	0.11127	0.112696	0.10699	0.104137	0.108417	0.10699	0.105563	0.10271	0.10271	0.101284	0.108417	0.10271	0.104137	0.132668	0.104137	0.108417	0.10271	0.116976	0.114123	0.10271	0.108417	0.10271	0.10699	0.10699	0.112696	0.141227	0.112696	0.125535	0.108417	0.108417	0.10271	0.10271	0.10271	0.10271	0.109843	0.109843	0.10699	0.10699	0.112696	0.109843	0.112696
175	PCV2d_Brazil_KJ187306	0.0328103	0.0199715	0.0142653	0.0142653	0.0142653	0.0171184	0.0142653	0.0142653	0.0156919	0.0128388	0.0114123	0.0142653	0.0128388	0.00998573	0.00998573	0.00998573	0.00998573	0.0114123	0.00998573	0.0114123	0.042796	0.0085592	0.0142653	0.0085592	0.0199715	0.0171184	0.00998573	0.0142653	0.0085592	0.00998573	0.00998573	0.0171184	0.104137	0.0142653	0.0313837	0.0128388	0.0128388	0.0085592	0.00998573	0.0085592	0.0085592	0.0156919	0.0156919	0.0142653	0.0142653	0.0156919	0.0128388	0.0156919
176	PCV2d_Brazil_KT819169	0.0285307	0.0156919	0.00998573	0.00998573	0.00998573	0.0128388	0.00998573	0.00998573	0.0114123	0.0085592	0.00998573	0.0128388	0.0085592	0.0085592	0.0085592	0.0085592	0.0085592	0.00713267	0.00570613	0.00998573	0.0385164	0.00713267	0.00998573	0.0042796	0.0156919	0.0128388	0.0085592	0.00998573	0.0042796	0.0085592	0.0085592	0.0128388	0.10271	0.0128388	0.0299572	0.0085592	0.0085592	0.0042796	0.00570613	0.0042796	0.0042796	0.0114123	0.0114123	0.00998573	0.00998573	0.0114123	0.0085592	0.0114123
177	PCV2d_China_EF989713	0.0513552	0.0356633	0.0313837	0.0313837	0.0313837	0.0385164	0.0356633	0.0356633	0.0370899	0.0313837	0.0328103	0.0370899	0.0285307	0.0285307	0.0313837	0.0313837	0.0299572	0.0299572	0.0285307	0.0328103	0.0599144	0.0328103	0.0299572	0.0271041	0.0413695	0.0385164	0.0313837	0.0299572	0.0271041	0.0342368	0.0342368	0.0385164	0.0870185	0.0356633	0.0556348	0.0328103	0.0328103	0.0271041	0.0285307	0.0271041	0.0271041	0.0313837	0.0313837	0.0313837	0.0313837	0.0370899	0.0342368	0.0370899
178	PCV2d_China_KC800641	0.0313837	0.0185449	0.0128388	0.0128388	0.0128388	0.0156919	0.0128388	0.0128388	0.0142653	0.0114123	0.0128388	0.0156919	0.0114123	0.0114123	0.0114123	0.0114123	0.0114123	0.00998573	0.0085592	0.0128388	0.0413695	0.00998573	0.0128388	0.00713267	0.0185449	0.0156919	0.0114123	0.0128388	0.00713267	0.0114123	0.0114123	0.0156919	0.0998573	0.0156919	0.0328103	0.0114123	0.0114123	0.00713267	0.0085592	0.00713267	0.00713267	0.0142653	0.0142653	0.0128388	0.0128388	0.0142653	0.0114123	0.0142653
179	PCV2d_China_KX247835	0.0356633	0.0228245	0.0171184	0.0171184	0.0171184	0.0199715	0.0171184	0.0171184	0.0185449	0.0128388	0.0142653	0.0199715	0.0156919	0.0156919	0.0156919	0.0156919	0.0128388	0.0142653	0.0128388	0.0171184	0.0456491	0.0142653	0.0171184	0.0114123	0.0228245	0.0199715	0.0156919	0.0171184	0.0114123	0.0156919	0.0156919	0.0199715	0.105563	0.0199715	0.0370899	0.0156919	0.0156919	0.0114123	0.0128388	0.0114123	0.0114123	0.0185449	0.0185449	0.0171184	0.0171184	0.0185449	0.0156919	0.0185449
180	PCV2d_China_MF981846	0.0285307	0.0156919	0.00998573	0.00998573	0.00998573	0.0128388	0.00998573	0.00998573	0.0114123	0.0085592	0.00713267	0.00998573	0.0085592	0.00570613	0.00570613	0.00570613	0.00570613	0.00713267	0.00570613	0.00713267	0.0385164	0.0042796	0.00998573	0.0042796	0.0156919	0.0128388	0.00570613	0.00998573	0.0042796	0.00570613	0.00570613	0.0128388	0.101284	0.00998573	0.0271041	0.0085592	0.0085592	0.0042796	0.00570613	0.0042796	0.0042796	0.0114123	0.0114123	0.00998573	0.00998573	0.0114123	0.0085592	0.0114123
181	PCV2d_Germany_KP698394	0.0271041	0.0142653	0.0085592	0.0085592	0.0085592	0.0114123	0.0085592	0.0085592	0.00998573	0.00713267	0.0085592	0.0114123	0.00713267	0.00713267	0.00713267	0.00713267	0.00713267	0.00570613	0.0042796	0.0085592	0.0370899	0.00570613	0.0085592	0.00285307	0.0142653	0.0114123	0.00713267	0.0085592	0.00285307	0.00713267	0.00713267	0.0114123	0.101284	0.0114123	0.0285307	0.00713267	0.00713267	0.00285307	0.0042796	0.00285307	0.00285307	0.00998573	0.00998573	0.0085592	0.0085592	0.00998573	0.00713267	0.00998573
182	PCV2d_Germany_KP698395	0.0271041	0.0142653	0.0085592	0.0085592	0.0085592	0.0114123	0.0085592	0.0085592	0.00998573	0.00713267	0.0085592	0.0114123	0.00713267	0.00713267	0.00713267	0.00713267	0.00713267	0.00570613	0.0042796	0.0085592	0.0370899	0.00570613	0.0085592	0.00285307	0.0142653	0.0114123	0.00713267	0.0085592	0.00285307	0.00713267	0.00713267	0.0114123	0.101284	0.0114123	0.0285307	0.00713267	0.00713267	0.00285307	0.0042796	0.00285307	0.00285307	0.00998573	0.00998573	0.0085592	0.0085592	0.00998573	0.00713267	0.00998573
183	PCV2d_Germany_KP698400	0.0285307	0.0156919	0.00998573	0.00998573	0.00998573	0.0128388	0.00998573	0.00998573	0.0114123	0.0085592	0.00998573	0.0128388	0.0085592	0.0085592	0.0085592	0.0085592	0.0085592	0.00713267	0.00570613	0.00998573	0.0385164	0.00713267	0.00998573	0.0042796	0.0156919	0.0128388	0.0085592	0.00998573	0.0042796	0.0085592	0.0085592	0.0128388	0.10271	0.0128388	0.0299572	0.0085592	0.0085592	0.0042796	0.00570613	0.0042796	0.0042796	0.0114123	0.0114123	0.00998573	0.00998573	0.0114123	0.0085592	0.0114123
184	PCV2d_Korea_KX808477	0.0285307	0.0156919	0.00998573	0.00998573	0.00998573	0.0128388	0.00998573	0.00998573	0.0114123	0.0085592	0.00713267	0.00998573	0.0085592	0.00570613	0.00570613	0.00570613	0.00570613	0.00713267	0.00570613	0.00713267	0.0385164	0.0042796	0.00998573	0.0042796	0.0156919	0.0128388	0.00570613	0.00998573	0.0042796	0.00570613	0.00570613	0.0128388	0.0984308	0.00998573	0.0271041	0.0085592	0.0085592	0.0042796	0.00570613	0.0042796	0.0042796	0.0114123	0.0114123	0.00998573	0.00998573	0.0114123	0.0085592	0.0114123
185	PCV2d_Korea_KY810324	0.0285307	0.0156919	0.00998573	0.00998573	0.00998573	0.0128388	0.00998573	0.00998573	0.0114123	0.0085592	0.00998573	0.0114123	0.0085592	0.0085592	0.0085592	0.0085592	0.0085592	0.00713267	0.00570613	0.00998573	0.0385164	0.00713267	0.00998573	0.0042796	0.0156919	0.0128388	0.0085592	0.00998573	0.0042796	0.0085592	0.0085592	0.0128388	0.10271	0.0128388	0.0299572	0.0085592	0.0085592	0.0042796	0.00570613	0.0042796	0.0042796	0.0114123	0.0114123	0.00998573	0.00998573	0.0114123	0.0085592	0.0114123
186	PCV2d_Netherland_AY484410	0.0556348	0.0413695	0.0342368	0.0342368	0.0342368	0.0413695	0.0385164	0.0385164	0.0399429	0.0342368	0.0328103	0.0399429	0.0342368	0.0342368	0.0342368	0.0342368	0.0299572	0.0356633	0.0313837	0.0356633	0.0656205	0.0356633	0.0356633	0.0299572	0.0442225	0.0413695	0.0342368	0.0356633	0.0299572	0.0370899	0.0370899	0.0413695	0.0912981	0.0413695	0.0584879	0.0356633	0.0356633	0.0299572	0.0313837	0.0299572	0.0299572	0.0370899	0.0370899	0.0342368	0.0342368	0.0399429	0.0342368	0.0399429
187	PCV2d_Taiwan_JQ390467	0.0313837	0.0156919	0.00998573	0.00998573	0.00998573	0.0156919	0.0128388	0.0128388	0.0142653	0.0085592	0.00998573	0.0156919	0.0085592	0.0085592	0.0085592	0.0085592	0.0085592	0.00998573	0.00570613	0.00998573	0.0413695	0.00998573	0.00998573	0.0042796	0.0185449	0.0156919	0.0085592	0.00998573	0.0042796	0.0114123	0.0114123	0.0156919	0.10271	0.0156919	0.0328103	0.0114123	0.0114123	0.0042796	0.00570613	0.0042796	0.0042796	0.0114123	0.0114123	0.00998573	0.00998573	0.0142653	0.0114123	0.0142653
188	PCV2d_Taiwan_MF169698	0.0299572	0.0142653	0.0085592	0.0085592	0.0085592	0.0142653	0.0114123	0.0114123	0.0128388	0.00713267	0.0085592	0.0142653	0.00713267	0.00713267	0.00713267	0.00713267	0.00713267	0.0085592	0.0042796	0.0085592	0.0399429	0.0085592	0.0085592	0.00285307	0.0171184	0.0142653	0.00713267	0.0085592	0.00285307	0.00998573	0.00998573	0.0142653	0.101284	0.0142653	0.0313837	0.00998573	0.00998573	0.00285307	0.0042796	0.00285307	0.00285307	0.00998573	0.00998573	0.0085592	0.0085592	0.0128388	0.00998573	0.0128388
189	PCV2d_Thailand_MF314250	0.0285307	0.0156919	0.0128388	0.0128388	0.0128388	0.0156919	0.0128388	0.0128388	0.0142653	0.0114123	0.0128388	0.0156919	0.0114123	0.0114123	0.0114123	0.0114123	0.0114123	0.00998573	0.0085592	0.0128388	0.0370899	0.00998573	0.0128388	0.00713267	0.0185449	0.0156919	0.0114123	0.0128388	0.00713267	0.0114123	0.0114123	0.0156919	0.10271	0.0156919	0.0328103	0.0114123	0.0114123	0.00713267	0.0085592	0.00713267	0.00713267	0.0142653	0.0142653	0.0128388	0.0128388	0.0142653	0.0085592	0.0142653
190	PCV2d_Thailand_MF314259	0.0285307	0.0156919	0.00998573	0.00998573	0.00998573	0.0128388	0.00998573	0.00998573	0.0114123	0.0085592	0.00713267	0.00998573	0.0085592	0.00570613	0.00570613	0.00570613	0.00570613	0.00713267	0.00570613	0.00713267	0.0356633	0.0042796	0.00998573	0.0042796	0.0156919	0.0128388	0.00570613	0.00998573	0.0042796	0.00570613	0.00570613	0.0128388	0.101284	0.00998573	0.0271041	0.0085592	0.0085592	0.0042796	0.00570613	0.0042796	0.0042796	0.0114123	0.0114123	0.00998573	0.00998573	0.0114123	0.0085592	0.0114123
191	PCV2d_Thailand_MF314285	0.0342368	0.021398	0.0156919	0.0156919	0.0156919	0.0185449	0.0156919	0.0156919	0.0171184	0.0142653	0.0156919	0.0185449	0.0142653	0.0142653	0.0142653	0.0142653	0.0142653	0.0128388	0.0114123	0.0156919	0.0442225	0.0128388	0.0156919	0.00998573	0.021398	0.0185449	0.0142653	0.0156919	0.00998573	0.0142653	0.0142653	0.0185449	0.104137	0.0185449	0.0356633	0.0142653	0.0142653	0.00998573	0.0114123	0.00998573	0.00998573	0.0171184	0.0171184	0.0156919	0.0156919	0.0171184	0.0142653	0.0171184
192	PCV2d_Thailand_MF314305	0.0285307	0.0156919	0.00998573	0.00998573	0.00998573	0.0128388	0.00998573	0.00998573	0.0114123	0.0085592	0.00713267	0.00998573	0.0085592	0.00570613	0.00570613	0.00570613	0.00570613	0.00713267	0.00570613	0.00713267	0.0385164	0.0042796	0.00998573	0.0042796	0.0156919	0.0128388	0.00570613	0.00998573	0.0042796	0.00570613	0.00570613	0.0128388	0.0984308	0.00998573	0.0271041	0.0085592	0.0085592	0.0042796	0.00570613	0.0042796	0.0042796	0.0114123	0.0114123	0.00998573	0.00998573	0.0114123	0.0085592	0.0114123
193	PCV2d_UK_KY806070	0.0299572	0.0171184	0.0114123	0.0114123	0.0114123	0.0142653	0.0114123	0.0114123	0.0128388	0.00998573	0.0114123	0.0142653	0.00998573	0.00998573	0.00998573	0.00998573	0.00998573	0.0085592	0.00713267	0.0114123	0.0399429	0.0085592	0.0114123	0.00570613	0.0171184	0.0142653	0.00998573	0.0114123	0.00570613	0.00998573	0.00998573	0.0142653	0.104137	0.0142653	0.0313837	0.00998573	0.00998573	0.00570613	0.00713267	0.00570613	0.00570613	0.0128388	0.0128388	0.0114123	0.0114123	0.0128388	0.00998573	0.0128388
194	PCV2d_UK_KY806071	0.0313837	0.0185449	0.0128388	0.0128388	0.0128388	0.0156919	0.0128388	0.0128388	0.0142653	0.00998573	0.0114123	0.0156919	0.0114123	0.0114123	0.0114123	0.0114123	0.0114123	0.00998573	0.0085592	0.0114123	0.0413695	0.00998573	0.0114123	0.00713267	0.0185449	0.0142653	0.0114123	0.0114123	0.00713267	0.0114123	0.0114123	0.0156919	0.105563	0.0156919	0.0328103	0.0114123	0.0114123	0.00713267	0.0085592	0.00713267	0.00713267	0.0128388	0.0128388	0.0128388	0.0128388	0.0128388	0.0114123	0.0142653
195	PCV2d_US_KT867804	0.0313837	0.0185449	0.0128388	0.0128388	0.0128388	0.0156919	0.0128388	0.0128388	0.0142653	0.0114123	0.00998573	0.0128388	0.0114123	0.0085592	0.0085592	0.0085592	0.0085592	0.00998573	0.0085592	0.00998573	0.0413695	0.00713267	0.0128388	0.00713267	0.0185449	0.0156919	0.0085592	0.0128388	0.00713267	0.0085592	0.0085592	0.0156919	0.104137	0.0128388	0.0299572	0.0114123	0.0114123	0.00713267	0.0085592	0.00713267	0.00713267	0.0142653	0.0142653	0.0128388	0.0128388	0.0142653	0.0114123	0.0142653
196	PCV2d_US_KT867813	0.0313837	0.0185449	0.0128388	0.0128388	0.0128388	0.0156919	0.0128388	0.0128388	0.0142653	0.0114123	0.0128388	0.0156919	0.0114123	0.0114123	0.0114123	0.0114123	0.0114123	0.00998573	0.0085592	0.0128388	0.0399429	0.00998573	0.0128388	0.00713267	0.0185449	0.0156919	0.0114123	0.0128388	0.00713267	0.0114123	0.0114123	0.0156919	0.105563	0.0156919	0.0313837	0.0114123	0.0114123	0.00713267	0.0085592	0.00713267	0.00713267	0.0142653	0.0142653	0.0128388	0.0128388	0.0142653	0.0114123	0.0142653
197	PCV2d_US_KU697128	0.0271041	0.0142653	0.0085592	0.0085592	0.0085592	0.0114123	0.0085592	0.0085592	0.00998573	0.00713267	0.0085592	0.0114123	0.00713267	0.00713267	0.00713267	0.00713267	0.00713267	0.00570613	0.0042796	0.0085592	0.0370899	0.00570613	0.0085592	0.00285307	0.0142653	0.0114123	0.00713267	0.0085592	0.00285307	0.00713267	0.00713267	0.0114123	0.101284	0.0114123	0.0285307	0.00713267	0.00713267	0.00285307	0.0042796	0.00285307	0.00285307	0.00998573	0.00998573	0.0085592	0.0085592	0.00998573	0.00713267	0.00998573
198	PCV2d_US_KX510053	0.0285307	0.0156919	0.00998573	0.00998573	0.00998573	0.0128388	0.00998573	0.00998573	0.0114123	0.0085592	0.00713267	0.00998573	0.0085592	0.00570613	0.00570613	0.00570613	0.00570613	0.00713267	0.00570613	0.00713267	0.0385164	0.0042796	0.00998573	0.0042796	0.0156919	0.0128388	0.00570613	0.00998573	0.0042796	0.00570613	0.00570613	0.0128388	0.101284	0.00998573	0.0271041	0.0085592	0.0085592	0.0042796	0.00570613	0.0042796	0.0042796	0.0114123	0.0114123	0.00998573	0.00998573	0.0114123	0.0085592	0.0114123
199	PCV2d_Vietnam_KC238435	0.0313837	0.0185449	0.0128388	0.0128388	0.0128388	0.0156919	0.0128388	0.0128388	0.0142653	0.0114123	0.0128388	0.0156919	0.0114123	0.0114123	0.0114123	0.0114123	0.0114123	0.00998573	0.0085592	0.0128388	0.0399429	0.00998573	0.0128388	0.00713267	0.0185449	0.0156919	0.0114123	0.0128388	0.00713267	0.0114123	0.0114123	0.0156919	0.105563	0.0156919	0.0313837	0.0114123	0.0114123	0.00713267	0.0085592	0.00713267	0.00713267	0.0142653	0.0142653	0.0128388	0.0128388	0.0142653	0.0114123	0.0142653
200	PCV2d_Vietnam_KT336608	0.0313837	0.0185449	0.0128388	0.0128388	0.0128388	0.0156919	0.0128388	0.0128388	0.0142653	0.0114123	0.0128388	0.0156919	0.0114123	0.0114123	0.0114123	0.0114123	0.0114123	0.00998573	0.0085592	0.0128388	0.0413695	0.00998573	0.0128388	0.00713267	0.0185449	0.0156919	0.0114123	0.0128388	0.00713267	0.0114123	0.0114123	0.0156919	0.101284	0.0156919	0.0328103	0.0114123	0.0114123	0.00713267	0.0085592	0.00713267	0.00713267	0.0142653	0.0142653	0.0128388	0.0128388	0.0142653	0.0114123	0.0142653
201	PCV2d_Vietnam_KU359277	0.0285307	0.0156919	0.00998573	0.00998573	0.00998573	0.0128388	0.00998573	0.00998573	0.0114123	0.0085592	0.00998573	0.0128388	0.0085592	0.0085592	0.0085592	0.0085592	0.0085592	0.00713267	0.00570613	0.00998573	0.0385164	0.00713267	0.00998573	0.0042796	0.0156919	0.0128388	0.0085592	0.00998573	0.0042796	0.0085592	0.0085592	0.0128388	0.0984308	0.0128388	0.0299572	0.0085592	0.0085592	0.0042796	0.00570613	0.0042796	0.0042796	0.0114123	0.0114123	0.00998573	0.00998573	0.0114123	0.0085592	0.0114123
202	PCV2e_China_MF589523	0.174037	0.159772	0.154066	0.154066	0.154066	0.158345	0.155492	0.155492	0.156919	0.155492	0.158345	0.164051	0.155492	0.156919	0.155492	0.155492	0.155492	0.156919	0.155492	0.156919	0.184023	0.156919	0.156919	0.154066	0.161198	0.158345	0.155492	0.156919	0.154066	0.161198	0.161198	0.165478	0.191155	0.162625	0.178317	0.155492	0.155492	0.154066	0.155492	0.154066	0.154066	0.158345	0.158345	0.154066	0.154066	0.158345	0.159772	0.156919
203	PCV2e_China_MF589524	0.172611	0.158345	0.152639	0.152639	0.152639	0.156919	0.154066	0.154066	0.155492	0.154066	0.156919	0.162625	0.154066	0.155492	0.154066	0.154066	0.154066	0.155492	0.154066	0.155492	0.182596	0.155492	0.155492	0.152639	0.159772	0.156919	0.154066	0.155492	0.152639	0.159772	0.159772	0.164051	0.189729	0.161198	0.17689	0.154066	0.154066	0.152639	0.154066	0.152639	0.152639	0.156919	0.156919	0.152639	0.152639	0.156919	0.158345	0.155492
204	PCV2e_US_KT795287	0.172611	0.158345	0.152639	0.152639	0.152639	0.156919	0.154066	0.154066	0.155492	0.154066	0.156919	0.162625	0.154066	0.155492	0.154066	0.154066	0.154066	0.155492	0.154066	0.155492	0.182596	0.155492	0.155492	0.152639	0.159772	0.156919	0.154066	0.155492	0.152639	0.159772	0.159772	0.164051	0.192582	0.161198	0.17689	0.154066	0.154066	0.152639	0.154066	0.152639	0.152639	0.156919	0.156919	0.152639	0.152639	0.156919	0.158345	0.155492
205	PCV2e_US_KT795288	0.169757	0.156919	0.151213	0.151213	0.151213	0.155492	0.152639	0.152639	0.154066	0.152639	0.155492	0.161198	0.152639	0.154066	0.152639	0.152639	0.152639	0.154066	0.152639	0.154066	0.18117	0.154066	0.154066	0.151213	0.158345	0.155492	0.152639	0.154066	0.151213	0.158345	0.158345	0.162625	0.188302	0.159772	0.175464	0.152639	0.152639	0.151213	0.152639	0.151213	0.151213	0.155492	0.155492	0.151213	0.151213	0.155492	0.156919	0.154066
206	PCV2e_US_KT867796	0.171184	0.156919	0.154066	0.154066	0.154066	0.158345	0.155492	0.155492	0.156919	0.155492	0.158345	0.161198	0.155492	0.156919	0.155492	0.155492	0.155492	0.156919	0.155492	0.156919	0.184023	0.156919	0.156919	0.154066	0.161198	0.158345	0.155492	0.156919	0.154066	0.161198	0.161198	0.165478	0.191155	0.162625	0.178317	0.155492	0.155492	0.154066	0.155492	0.154066	0.154066	0.158345	0.158345	0.154066	0.154066	0.158345	0.159772	0.156919
207	PCV2e_US_KT867797	0.175464	0.162625	0.156919	0.156919	0.156919	0.162625	0.159772	0.159772	0.161198	0.158345	0.161198	0.166904	0.158345	0.159772	0.158345	0.158345	0.158345	0.159772	0.158345	0.159772	0.186876	0.159772	0.159772	0.156919	0.165478	0.162625	0.158345	0.159772	0.156919	0.164051	0.164051	0.168331	0.188302	0.165478	0.18117	0.158345	0.158345	0.156919	0.158345	0.156919	0.156919	0.161198	0.161198	0.156919	0.156919	0.162625	0.162625	0.161198
208	PCV2e_US_KT867801	0.169757	0.155492	0.149786	0.149786	0.149786	0.154066	0.151213	0.151213	0.152639	0.151213	0.154066	0.159772	0.151213	0.152639	0.151213	0.151213	0.151213	0.152639	0.151213	0.152639	0.179743	0.152639	0.152639	0.149786	0.156919	0.154066	0.151213	0.152639	0.149786	0.156919	0.156919	0.161198	0.189729	0.158345	0.174037	0.151213	0.151213	0.149786	0.151213	0.149786	0.149786	0.154066	0.154066	0.149786	0.149786	0.154066	0.155492	0.152639
209	PCV2e_US_KT867802	0.174037	0.159772	0.154066	0.154066	0.154066	0.158345	0.155492	0.155492	0.156919	0.155492	0.158345	0.164051	0.155492	0.156919	0.155492	0.155492	0.155492	0.156919	0.155492	0.156919	0.184023	0.156919	0.156919	0.154066	0.161198	0.158345	0.155492	0.156919	0.154066	0.161198	0.161198	0.165478	0.191155	0.162625	0.178317	0.155492	0.155492	0.154066	0.155492	0.154066	0.154066	0.158345	0.158345	0.154066	0.154066	0.158345	0.159772	0.156919
210	PCV2e_US_KT870147	0.175464	0.161198	0.155492	0.155492	0.155492	0.159772	0.156919	0.156919	0.158345	0.156919	0.159772	0.165478	0.156919	0.158345	0.156919	0.156919	0.156919	0.158345	0.156919	0.158345	0.185449	0.158345	0.158345	0.155492	0.162625	0.159772	0.156919	0.158345	0.155492	0.162625	0.162625	0.166904	0.192582	0.164051	0.179743	0.156919	0.156919	0.155492	0.156919	0.155492	0.155492	0.159772	0.159772	0.155492	0.155492	0.159772	0.161198	0.158345
211	PCV2e_US_KX510067	0.171184	0.156919	0.151213	0.151213	0.151213	0.155492	0.152639	0.152639	0.154066	0.152639	0.155492	0.161198	0.152639	0.154066	0.152639	0.152639	0.152639	0.154066	0.152639	0.154066	0.18117	0.154066	0.154066	0.151213	0.158345	0.155492	0.152639	0.154066	0.151213	0.158345	0.158345	0.162625	0.191155	0.159772	0.175464	0.152639	0.152639	0.151213	0.152639	0.151213	0.151213	0.155492	0.155492	0.151213	0.151213	0.155492	0.156919	0.154066
212	PCV2f_Brazil_KJ094600	0.122682	0.105563	0.0998573	0.0998573	0.0998573	0.10699	0.104137	0.104137	0.105563	0.0998573	0.0998573	0.104137	0.0984308	0.0984308	0.0955777	0.0955777	0.0970043	0.0998573	0.0955777	0.0970043	0.128388	0.0970043	0.0998573	0.0955777	0.109843	0.10699	0.0955777	0.0998573	0.0955777	0.0998573	0.0998573	0.105563	0.0727532	0.104137	0.119829	0.101284	0.101284	0.0955777	0.0955777	0.0955777	0.0955777	0.101284	0.101284	0.0998573	0.0998573	0.105563	0.0998573	0.105563
213	PCV2f_China_HM776452	0.0984308	0.0798859	0.0727532	0.0727532	0.0727532	0.0827389	0.0798859	0.0798859	0.0813124	0.0756063	0.0756063	0.0798859	0.0741797	0.0741797	0.0713267	0.0713267	0.0727532	0.0756063	0.0713267	0.0727532	0.10699	0.0727532	0.0756063	0.0713267	0.085592	0.0827389	0.0713267	0.0756063	0.0713267	0.0756063	0.0756063	0.0813124	0.0898716	0.0798859	0.0955777	0.0741797	0.0741797	0.0713267	0.0713267	0.0713267	0.0713267	0.0770328	0.0770328	0.0727532	0.0727532	0.0798859	0.0756063	0.0813124
214	PCV2f_China_MF139077	0.0984308	0.0813124	0.0756063	0.0756063	0.0756063	0.0827389	0.0798859	0.0798859	0.0813124	0.0756063	0.0756063	0.0798859	0.0741797	0.0741797	0.0713267	0.0713267	0.0727532	0.0756063	0.0713267	0.0727532	0.104137	0.0727532	0.0756063	0.0713267	0.085592	0.0827389	0.0713267	0.0756063	0.0713267	0.0756063	0.0756063	0.0813124	0.0912981	0.0798859	0.0955777	0.0770328	0.0770328	0.0713267	0.0713267	0.0713267	0.0713267	0.0770328	0.0770328	0.0756063	0.0756063	0.0813124	0.0727532	0.0813124
215	PCV2f_China_MF139078	0.0970043	0.0798859	0.0713267	0.0713267	0.0713267	0.0813124	0.0784593	0.0784593	0.0798859	0.0741797	0.0741797	0.0784593	0.0727532	0.0727532	0.0699001	0.0699001	0.0713267	0.0741797	0.0699001	0.0713267	0.105563	0.0713267	0.0741797	0.0699001	0.0841655	0.0813124	0.0699001	0.0741797	0.0699001	0.0741797	0.0741797	0.0798859	0.0884451	0.0784593	0.0941512	0.0727532	0.0727532	0.0699001	0.0699001	0.0699001	0.0699001	0.0756063	0.0756063	0.0713267	0.0713267	0.0798859	0.0741797	0.0798859
216	PCV2f_India_LC004745	0.10271	0.085592	0.0770328	0.0770328	0.0770328	0.0870185	0.0841655	0.0841655	0.085592	0.0798859	0.0798859	0.0841655	0.0784593	0.0784593	0.0756063	0.0756063	0.0770328	0.0798859	0.0756063	0.0770328	0.11127	0.0770328	0.0798859	0.0756063	0.0898716	0.0870185	0.0756063	0.0798859	0.0756063	0.0798859	0.0798859	0.085592	0.0941512	0.0841655	0.0998573	0.0784593	0.0784593	0.0756063	0.0756063	0.0756063	0.0756063	0.0813124	0.0813124	0.0770328	0.0770328	0.085592	0.0798859	0.085592
217	PCV2f_India_LC004749	0.104137	0.0870185	0.0784593	0.0784593	0.0784593	0.0884451	0.085592	0.085592	0.0870185	0.0813124	0.0813124	0.085592	0.0798859	0.0798859	0.0770328	0.0770328	0.0784593	0.0813124	0.0770328	0.0784593	0.112696	0.0784593	0.0813124	0.0770328	0.0912981	0.0884451	0.0770328	0.0813124	0.0770328	0.0813124	0.0813124	0.0870185	0.0955777	0.085592	0.101284	0.0798859	0.0798859	0.0770328	0.0770328	0.0770328	0.0770328	0.0827389	0.0827389	0.0784593	0.0784593	0.0870185	0.0813124	0.0870185
218	PCV2f_India_LC008135	0.0998573	0.0827389	0.0770328	0.0770328	0.0770328	0.0841655	0.0813124	0.0813124	0.0827389	0.0770328	0.0770328	0.0813124	0.0756063	0.0756063	0.0727532	0.0727532	0.0741797	0.0770328	0.0727532	0.0741797	0.105563	0.0741797	0.0770328	0.0727532	0.0870185	0.0841655	0.0727532	0.0770328	0.0727532	0.0770328	0.0770328	0.0827389	0.0927247	0.0813124	0.0970043	0.0784593	0.0784593	0.0727532	0.0727532	0.0727532	0.0727532	0.0784593	0.0784593	0.0770328	0.0770328	0.0827389	0.0741797	0.0827389
219	PCV2f_India_LC008137	0.10271	0.085592	0.0798859	0.0798859	0.0798859	0.0870185	0.0841655	0.0841655	0.085592	0.0798859	0.0784593	0.0841655	0.0784593	0.0784593	0.0756063	0.0756063	0.0756063	0.0798859	0.0756063	0.0770328	0.108417	0.0770328	0.0798859	0.0756063	0.0898716	0.0870185	0.0756063	0.0798859	0.0756063	0.0798859	0.0798859	0.085592	0.0955777	0.0841655	0.0998573	0.0813124	0.0813124	0.0756063	0.0756063	0.0756063	0.0756063	0.0813124	0.0813124	0.0798859	0.0798859	0.085592	0.0770328	0.085592
220	PCV2f_Indonesia_KT369069	0.0955777	0.0784593	0.0699001	0.0699001	0.0699001	0.0798859	0.0770328	0.0770328	0.0784593	0.0727532	0.0727532	0.0770328	0.0713267	0.0713267	0.0684736	0.0684736	0.0699001	0.0727532	0.0684736	0.0699001	0.104137	0.0699001	0.0727532	0.0684736	0.0827389	0.0798859	0.0684736	0.0727532	0.0684736	0.0727532	0.0727532	0.0784593	0.0912981	0.0770328	0.0927247	0.0713267	0.0713267	0.0684736	0.0684736	0.0684736	0.0684736	0.0741797	0.0741797	0.0699001	0.0699001	0.0784593	0.0756063	0.0784593
221	PCV2f_Indonesia_KT369070	0.0955777	0.0784593	0.0699001	0.0699001	0.0699001	0.0798859	0.0770328	0.0770328	0.0784593	0.0727532	0.0727532	0.0770328	0.0713267	0.0713267	0.0684736	0.0684736	0.0699001	0.0727532	0.0684736	0.0699001	0.104137	0.0699001	0.0727532	0.0684736	0.0827389	0.0798859	0.0684736	0.0727532	0.0684736	0.0727532	0.0727532	0.0784593	0.0898716	0.0770328	0.0927247	0.0713267	0.0713267	0.0684736	0.0684736	0.0684736	0.0684736	0.0741797	0.0741797	0.0699001	0.0699001	0.0784593	0.0756063	0.0784593
222	PCV2g_China_AY556477	0.0770328	0.0613409	0.0556348	0.0556348	0.0556348	0.0627675	0.0599144	0.0599144	0.0613409	0.0556348	0.0542083	0.0613409	0.0542083	0.0542083	0.0527817	0.0527817	0.0513552	0.0556348	0.0527817	0.0542083	0.0884451	0.0542083	0.0556348	0.0513552	0.0656205	0.0627675	0.0527817	0.0556348	0.0513552	0.0584879	0.0584879	0.0627675	0.0998573	0.0613409	0.0784593	0.0570613	0.0570613	0.0513552	0.0527817	0.0513552	0.0513552	0.0570613	0.0570613	0.0556348	0.0556348	0.0613409	0.0584879	0.0613409
223	PCV2g_China_EU547457	0.0784593	0.0627675	0.0599144	0.0599144	0.0599144	0.0670471	0.064194	0.064194	0.0656205	0.0599144	0.0584879	0.0656205	0.0584879	0.0584879	0.0599144	0.0599144	0.0556348	0.0599144	0.0570613	0.0613409	0.0927247	0.0613409	0.0599144	0.0556348	0.0699001	0.0670471	0.0599144	0.0599144	0.0556348	0.0627675	0.0627675	0.0670471	0.10699	0.0656205	0.0841655	0.0613409	0.0613409	0.0556348	0.0570613	0.0556348	0.0556348	0.0613409	0.0613409	0.0599144	0.0599144	0.0656205	0.0627675	0.0656205
224	PCV2g_China_FJ998185	0.0784593	0.0627675	0.0599144	0.0599144	0.0599144	0.0670471	0.064194	0.064194	0.0656205	0.0599144	0.0584879	0.0656205	0.0584879	0.0584879	0.0599144	0.0599144	0.0556348	0.0599144	0.0570613	0.0613409	0.0927247	0.0613409	0.0599144	0.0556348	0.0699001	0.0670471	0.0599144	0.0599144	0.0556348	0.0627675	0.0627675	0.0670471	0.109843	0.0656205	0.0841655	0.0613409	0.0613409	0.0556348	0.0570613	0.0556348	0.0556348	0.0613409	0.0613409	0.0599144	0.0599144	0.0656205	0.0627675	0.0656205
225	PCV2g_China_HQ395040	0.0770328	0.0613409	0.0584879	0.0584879	0.0584879	0.0656205	0.0627675	0.0627675	0.064194	0.0584879	0.0570613	0.064194	0.0570613	0.0570613	0.0584879	0.0584879	0.0542083	0.0584879	0.0556348	0.0599144	0.0912981	0.0599144	0.0584879	0.0542083	0.0684736	0.0656205	0.0584879	0.0584879	0.0542083	0.0613409	0.0613409	0.0627675	0.108417	0.064194	0.0827389	0.0599144	0.0599144	0.0542083	0.0556348	0.0542083	0.0542083	0.0599144	0.0599144	0.0584879	0.0584879	0.064194	0.0613409	0.064194
226	PCV2g_China_HQ395060	0.0784593	0.064194	0.0613409	0.0613409	0.0613409	0.0684736	0.0656205	0.0656205	0.0670471	0.0613409	0.0599144	0.0670471	0.0599144	0.0599144	0.0613409	0.0613409	0.0570613	0.0613409	0.0584879	0.0627675	0.0941512	0.0627675	0.0613409	0.0570613	0.0713267	0.0684736	0.0613409	0.0613409	0.0570613	0.064194	0.064194	0.0684736	0.11127	0.0670471	0.085592	0.0627675	0.0627675	0.0570613	0.0584879	0.0570613	0.0570613	0.0627675	0.0627675	0.0613409	0.0613409	0.0670471	0.064194	0.0670471
227	PCV2g_China_JX948768	0.0784593	0.0627675	0.0599144	0.0599144	0.0599144	0.0670471	0.064194	0.064194	0.0656205	0.0599144	0.0584879	0.0656205	0.0584879	0.0584879	0.0599144	0.0599144	0.0556348	0.0599144	0.0570613	0.0613409	0.0898716	0.0613409	0.0599144	0.0556348	0.0699001	0.0670471	0.0599144	0.0599144	0.0556348	0.0627675	0.0599144	0.0670471	0.109843	0.0656205	0.0841655	0.0613409	0.0613409	0.0556348	0.0570613	0.0556348	0.0556348	0.0613409	0.0613409	0.0599144	0.0599144	0.0656205	0.0599144	0.0656205
228	PCV2g_China_KX960931	0.0770328	0.0613409	0.0584879	0.0584879	0.0584879	0.0656205	0.0627675	0.0627675	0.064194	0.0584879	0.0570613	0.064194	0.0570613	0.0570613	0.0584879	0.0584879	0.0542083	0.0584879	0.0556348	0.0599144	0.0884451	0.0599144	0.0584879	0.0542083	0.0684736	0.0656205	0.0584879	0.0584879	0.0542083	0.0613409	0.0584879	0.0656205	0.108417	0.064194	0.0827389	0.0599144	0.0599144	0.0542083	0.0556348	0.0542083	0.0542083	0.0599144	0.0599144	0.0584879	0.0584879	0.064194	0.0584879	0.064194
229	PCV2g_Germany_AY713470	0.0713267	0.0570613	0.0542083	0.0542083	0.0542083	0.0613409	0.0584879	0.0584879	0.0599144	0.0542083	0.0556348	0.0599144	0.0527817	0.0527817	0.0542083	0.0542083	0.0527817	0.0542083	0.0513552	0.0556348	0.0870185	0.0556348	0.0542083	0.0499287	0.064194	0.0613409	0.0542083	0.0542083	0.0499287	0.0570613	0.0570613	0.0613409	0.0984308	0.0599144	0.0784593	0.0556348	0.0556348	0.0499287	0.0513552	0.0499287	0.0499287	0.0556348	0.0556348	0.0542083	0.0542083	0.0599144	0.0570613	0.0599144
230	PCV2g_Taiwan_HQ202972	0.0784593	0.0627675	0.0599144	0.0599144	0.0599144	0.0670471	0.064194	0.064194	0.0656205	0.0599144	0.0584879	0.0656205	0.0584879	0.0584879	0.0599144	0.0599144	0.0556348	0.0599144	0.0570613	0.0613409	0.0927247	0.0613409	0.0599144	0.0556348	0.0699001	0.0670471	0.0599144	0.0599144	0.0556348	0.0627675	0.0627675	0.0670471	0.109843	0.0656205	0.0841655	0.0613409	0.0613409	0.0556348	0.0570613	0.0556348	0.0556348	0.0613409	0.0613409	0.0599144	0.0599144	0.0656205	0.0627675	0.0656205
231	PCV2g_Vietnam_JX099786	0.0798859	0.0656205	0.0627675	0.0627675	0.0627675	0.0699001	0.0670471	0.0670471	0.0684736	0.0627675	0.0613409	0.0684736	0.0613409	0.0613409	0.0627675	0.0627675	0.0584879	0.0627675	0.0599144	0.064194	0.0955777	0.064194	0.0627675	0.0584879	0.0727532	0.0699001	0.0627675	0.0627675	0.0584879	0.0656205	0.0656205	0.0699001	0.112696	0.0684736	0.0870185	0.064194	0.064194	0.0584879	0.0599144	0.0584879	0.0584879	0.064194	0.064194	0.0627675	0.0627675	0.0684736	0.0656205	0.0684736
232	PCV2h_China_AY035820	0.0699001	0.0584879	0.0527817	0.0527817	0.0527817	0.0527817	0.0499287	0.0499287	0.0513552	0.0513552	0.0513552	0.0542083	0.0513552	0.0499287	0.0470756	0.0470756	0.0499287	0.0499287	0.0470756	0.0485021	0.0813124	0.0456491	0.0527817	0.0470756	0.0556348	0.0527817	0.0470756	0.0527817	0.0470756	0.0485021	0.0485021	0.0542083	0.0813124	0.0542083	0.0684736	0.0513552	0.0513552	0.0470756	0.0470756	0.0470756	0.0470756	0.0542083	0.0542083	0.0527817	0.0527817	0.0513552	0.0513552	0.0513552
233	PCV2h_China_JN411097	0.0784593	0.0699001	0.0627675	0.0627675	0.0627675	0.064194	0.0613409	0.0613409	0.0627675	0.0627675	0.0627675	0.0627675	0.0627675	0.0613409	0.0584879	0.0584879	0.0599144	0.0613409	0.0584879	0.0599144	0.0927247	0.0570613	0.064194	0.0584879	0.0670471	0.064194	0.0584879	0.064194	0.0584879	0.0599144	0.0599144	0.0656205	0.0912981	0.0656205	0.0770328	0.0613409	0.0613409	0.0584879	0.0584879	0.0584879	0.0584879	0.0656205	0.0656205	0.0627675	0.0627675	0.0627675	0.0627675	0.0627675
234	PCV2h_China_KC515012	0.0756063	0.064194	0.0570613	0.0570613	0.0570613	0.0584879	0.0556348	0.0556348	0.0570613	0.0570613	0.0570613	0.0584879	0.0570613	0.0556348	0.0527817	0.0527817	0.0542083	0.0556348	0.0527817	0.0542083	0.0870185	0.0513552	0.0584879	0.0527817	0.0613409	0.0584879	0.0527817	0.0584879	0.0527817	0.0542083	0.0542083	0.0599144	0.085592	0.0599144	0.0741797	0.0556348	0.0556348	0.0527817	0.0527817	0.0527817	0.0527817	0.0599144	0.0599144	0.0570613	0.0570613	0.0570613	0.0570613	0.0570613
235	PCV2h_Indonesia_EU302140	0.0699001	0.0613409	0.0542083	0.0542083	0.0542083	0.0556348	0.0527817	0.0527817	0.0542083	0.0542083	0.0542083	0.0556348	0.0542083	0.0527817	0.0499287	0.0499287	0.0513552	0.0527817	0.0499287	0.0513552	0.0841655	0.0485021	0.0556348	0.0499287	0.0584879	0.0556348	0.0499287	0.0556348	0.0499287	0.0513552	0.0513552	0.0570613	0.0813124	0.0570613	0.0684736	0.0527817	0.0527817	0.0499287	0.0499287	0.0499287	0.0499287	0.0570613	0.0570613	0.0542083	0.0542083	0.0542083	0.0542083	0.0542083
236	PCV2h_Indonesia_KX130941	0.0684736	0.0599144	0.0527817	0.0527817	0.0527817	0.0542083	0.0513552	0.0513552	0.0527817	0.0527817	0.0527817	0.0542083	0.0527817	0.0513552	0.0485021	0.0485021	0.0499287	0.0513552	0.0485021	0.0499287	0.0827389	0.0470756	0.0542083	0.0485021	0.0570613	0.0542083	0.0485021	0.0542083	0.0485021	0.0499287	0.0499287	0.0556348	0.0798859	0.0556348	0.0670471	0.0513552	0.0513552	0.0485021	0.0485021	0.0485021	0.0485021	0.0556348	0.0556348	0.0527817	0.0527817	0.0527817	0.0527817	0.0527817
237	PCV2h_Thailand_AY864814	0.0870185	0.0727532	0.0656205	0.0656205	0.0656205	0.0699001	0.0670471	0.0670471	0.0684736	0.0656205	0.0656205	0.0699001	0.0656205	0.064194	0.0613409	0.0613409	0.0627675	0.0670471	0.0613409	0.0627675	0.0984308	0.0627675	0.0670471	0.0613409	0.0727532	0.0699001	0.0613409	0.0670471	0.0613409	0.0656205	0.0656205	0.0713267	0.0841655	0.0713267	0.085592	0.0670471	0.0670471	0.0613409	0.0613409	0.0613409	0.0613409	0.0684736	0.0684736	0.0656205	0.0656205	0.0684736	0.0684736	0.0684736
238	PCV2h_Thailand_JQ866917	0.0813124	0.0699001	0.0627675	0.0627675	0.0627675	0.064194	0.0613409	0.0613409	0.0627675	0.0627675	0.0627675	0.064194	0.0627675	0.0613409	0.0584879	0.0584879	0.0599144	0.0613409	0.0584879	0.0599144	0.0898716	0.0570613	0.064194	0.0584879	0.0670471	0.064194	0.0584879	0.064194	0.0584879	0.0599144	0.0570613	0.0656205	0.0884451	0.0656205	0.0798859	0.0613409	0.0613409	0.0584879	0.0584879	0.0584879	0.0584879	0.0656205	0.0656205	0.0627675	0.0627675	0.0599144	0.0599144	0.0627675
239	PCV2h_Thailand_MF314252	0.0813124	0.0699001	0.0627675	0.0627675	0.0627675	0.064194	0.0613409	0.0613409	0.0627675	0.0627675	0.0613409	0.064194	0.0627675	0.0613409	0.0584879	0.0584879	0.0584879	0.0613409	0.0584879	0.0599144	0.0912981	0.0570613	0.064194	0.0584879	0.0670471	0.064194	0.0584879	0.064194	0.0584879	0.0599144	0.0599144	0.0656205	0.0898716	0.0656205	0.0784593	0.0613409	0.0613409	0.0584879	0.0584879	0.0584879	0.0584879	0.0656205	0.0656205	0.0627675	0.0627675	0.0627675	0.0627675	0.0627675
240	PCV2h_Vietnam_JQ181596	0.0756063	0.0670471	0.0599144	0.0599144	0.0599144	0.0613409	0.0584879	0.0584879	0.0599144	0.0599144	0.0599144	0.0613409	0.0599144	0.0584879	0.0556348	0.0556348	0.0570613	0.0584879	0.0556348	0.0570613	0.0898716	0.0542083	0.0613409	0.0556348	0.064194	0.0613409	0.0556348	0.0613409	0.0556348	0.0570613	0.0570613	0.0627675	0.0912981	0.0627675	0.0741797	0.0584879	0.0584879	0.0556348	0.0556348	0.0556348	0.0556348	0.0627675	0.0627675	0.0599144	0.0599144	0.0599144	0.0599144	0.0599144
241	PCV2h_Vietnam_KM042394	0.0770328	0.0656205	0.0584879	0.0584879	0.0584879	0.0599144	0.0570613	0.0570613	0.0584879	0.0584879	0.0584879	0.0599144	0.0584879	0.0570613	0.0542083	0.0542083	0.0556348	0.0570613	0.0542083	0.0556348	0.0884451	0.0527817	0.0599144	0.0542083	0.0627675	0.0599144	0.0542083	0.0599144	0.0542083	0.0556348	0.0556348	0.0613409	0.0870185	0.0613409	0.0756063	0.0570613	0.0570613	0.0542083	0.0542083	0.0542083	0.0542083	0.0613409	0.0613409	0.0584879	0.0584879	0.0584879	0.0584879	0.0584879
			0.192582
[truncated: 193 more columns]
