# Supplementary material for: Genotype Shift of Malaysian Porcine Circovirus 2 (PCV2) from PCV2b to PCV2d within a Decade
Source: Animals (Basel). 2022 Jul 21;12(14):1849. doi: 10.3390/ani12141849 (PMC9311952; doi:10.3390/ani12141849)
Supplement: Supplementary file 1 [file animals-12-01849-s001.zip › Supplementary Table S2 [Genotype Shift of Malaysian PCV2].xls]

## Sheet: Supplementary Table 2
	Supplementary Table S2. Pairwise distance analysis of cap gene sequences of PCV2, shown as percentage nucleotide identity similarity. Seventy-nine Malaysian PCV2 strains and 162 PCV2 GenBank reference strains were compared. The analysis was run using pairwise distance method, p-distance method evaluated with 1000 bootstrap replicates, as described in Supplementary Table 1. Percentage nucleotide i…
		% Nucleotide Identity
		1	2	3	4	5	6	7	8	9	10	11	12	13	14	15	16	17	18	19	20	21	22	23	24	25	26	27	28	29	30	31	32	33	34	35	36	37	38	39	40	41	42	43	44	45	46	47	48
1	PCV2/JW206L/UPM/MY030/OM524627
2	PCV2/JW207L/UPM/MY031/OM524628	0.978602
3	PCV2/JW216LI/UPM/MY034/OM524631	0.96719	0.982882
4	PCV2/JW217I/UPM/MY035/OM524632	0.96719	0.982882	1
5	PCV2/JW218I/UPM/MY036/OM524633	0.96719	0.982882	1	1
6	PCV2/JW248L/UPM/MY043/OM524640	0.970043	0.980029	0.982882	0.982882	0.982882
7	PCV2/JW250L/UPM/MY044/OM524641	0.96719	0.980029	0.985735	0.985735	0.985735	0.997147
8	PCV2/JW257L/UPM/MY046/OM524643	0.96719	0.980029	0.985735	0.985735	0.985735	0.997147	1
9	PCV2/JW258L/UPM/MY047/OM524644	0.96719	0.980029	0.984308	0.984308	0.984308	0.99572	0.998573	0.998573
10	PCV2/KF154L/UPM/MY022/OM524619	0.970043	0.985735	0.990014	0.990014	0.990014	0.984308	0.987161	0.987161	0.988588
11	PCV2/KF156L/UPM/MY023/OM524620	0.968616	0.984308	0.988588	0.988588	0.988588	0.982882	0.985735	0.985735	0.987161	0.99572
12	PCV2/KF283L/UPM/MY051/OM524648	0.968616	0.981455	0.985735	0.985735	0.985735	0.980029	0.982882	0.982882	0.984308	0.987161	0.988588
13	PCV2/KF59L/UPM/MY014/OM524611	0.974322	0.992867	0.990014	0.990014	0.990014	0.984308	0.987161	0.987161	0.985735	0.991441	0.990014	0.984308
14	PCV2/KF67L/UPM/MY016/OM524613	0.974322	0.990014	0.990014	0.990014	0.990014	0.984308	0.987161	0.987161	0.985735	0.991441	0.992867	0.987161	0.997147
15	PCV2/KF78L/UPM/MY017/OM524614	0.968616	0.984308	0.990014	0.990014	0.990014	0.984308	0.987161	0.987161	0.985735	0.991441	0.992867	0.987161	0.991441	0.994294
16	PCV2/KF81L/UPM/MY018/OM524615	0.968616	0.984308	0.990014	0.990014	0.990014	0.984308	0.987161	0.987161	0.985735	0.991441	0.992867	0.987161	0.991441	0.994294	1
17	PCV2/KG11L/UPM/MY002/OM524599	0.968616	0.984308	0.992867	0.992867	0.992867	0.984308	0.987161	0.987161	0.985735	0.991441	0.99572	0.990014	0.991441	0.994294	0.994294	0.994294
18	PCV2/KG193L/UPM/MY024/OM524621	0.975749	0.991441	0.988588	0.988588	0.988588	0.985735	0.988588	0.988588	0.987161	0.990014	0.988588	0.985735	0.998573	0.99572	0.990014	0.990014	0.990014
19	PCV2/KL44/UPM/MY008/OM524605	0.971469	0.987161	0.992867	0.992867	0.992867	0.987161	0.990014	0.990014	0.988588	0.994294	0.992867	0.987161	0.994294	0.994294	0.994294	0.994294	0.994294	0.992867
20	PCV2/KP8L/UPM/MY001/OM524598	0.96719	0.982882	0.988588	0.988588	0.988588	0.982882	0.985735	0.985735	0.984308	0.992867	0.994294	0.985735	0.990014	0.992867	0.998573	0.998573	0.992867	0.988588	0.992867
21	PCV2/KS253L/UPM/MY045/OM524642	0.940086	0.951498	0.957204	0.957204	0.957204	0.957204	0.960057	0.960057	0.958631	0.958631	0.957204	0.954351	0.958631	0.958631	0.958631	0.958631	0.958631	0.960057	0.961484	0.957204
22	PCV2/KW117L/UPM/MY019/OM524616	0.970043	0.982882	0.988588	0.988588	0.988588	0.985735	0.988588	0.988588	0.987161	0.990014	0.991441	0.988588	0.990014	0.992867	0.998573	0.998573	0.992867	0.991441	0.992867	0.997147	0.960057
23	PCV2/KW118L/UPM/MY020/OM524617	0.972896	0.991441	0.988588	0.988588	0.988588	0.982882	0.985735	0.985735	0.984308	0.992867	0.991441	0.982882	0.998573	0.99572	0.990014	0.990014	0.990014	0.997147	0.992867	0.991441	0.957204	0.988588
24	PCV2/KW228L/UPM/MY039/OM524636	0.972896	0.988588	0.994294	0.994294	0.994294	0.988588	0.991441	0.991441	0.990014	0.99572	0.994294	0.988588	0.99572	0.99572	0.99572	0.99572	0.99572	0.994294	0.998573	0.994294	0.96291	0.994294	0.994294
25	PCV2/KW238L/UPM/MY040/OM524637	0.964337	0.977175	0.980029	0.980029	0.980029	0.994294	0.994294	0.994294	0.992867	0.981455	0.980029	0.977175	0.981455	0.981455	0.981455	0.981455	0.981455	0.982882	0.984308	0.980029	0.954351	0.982882	0.980029	0.985735
26	PCV2/KW260L/UPM/MY048/OM524645	0.96719	0.977175	0.982882	0.982882	0.982882	0.997147	0.997147	0.997147	0.99572	0.985735	0.984308	0.980029	0.984308	0.984308	0.984308	0.984308	0.984308	0.985735	0.987161	0.984308	0.957204	0.985735	0.984308	0.988588	0.991441
27	PCV2/KW63L/UPM/MY015/OM524612	0.968616	0.984308	0.990014	0.990014	0.990014	0.984308	0.987161	0.987161	0.985735	0.991441	0.992867	0.987161	0.991441	0.994294	1	1	0.994294	0.990014	0.994294	0.998573	0.958631	0.998573	0.990014	0.99572	0.981455	0.984308
28	PCV2/MG196L/UPM/MY025/OM524622	0.972896	0.991441	0.988588	0.988588	0.988588	0.982882	0.985735	0.985735	0.984308	0.992867	0.991441	0.982882	0.998573	0.99572	0.990014	0.990014	0.990014	0.997147	0.992867	0.991441	0.957204	0.988588	1	0.994294	0.980029	0.984308	0.990014
29	PCV2/MW125L/UPM/MY021/OM524618	0.972896	0.988588	0.994294	0.994294	0.994294	0.988588	0.991441	0.991441	0.990014	0.99572	0.994294	0.988588	0.99572	0.99572	0.99572	0.99572	0.99572	0.994294	0.998573	0.994294	0.96291	0.994294	0.994294	1	0.985735	0.988588	0.99572	0.994294
30	PCV2/PG201L/UPM/MY029/OM524626	0.970043	0.981455	0.987161	0.987161	0.987161	0.984308	0.987161	0.987161	0.985735	0.988588	0.990014	0.987161	0.988588	0.991441	0.991441	0.991441	0.991441	0.990014	0.994294	0.990014	0.960057	0.992867	0.987161	0.992867	0.981455	0.984308	0.991441	0.987161	0.992867
31	PCV2/PG242L/UPM/MY041/OM524638	0.970043	0.981455	0.987161	0.987161	0.987161	0.984308	0.987161	0.987161	0.985735	0.988588	0.990014	0.987161	0.988588	0.991441	0.991441	0.991441	0.991441	0.990014	0.994294	0.990014	0.961484	0.992867	0.987161	0.992867	0.981455	0.984308	0.991441	0.987161	0.992867	0.997147
32	PCV2/PG39L/UPM/MY006/OM524603	0.970043	0.981455	0.982882	0.982882	0.982882	0.982882	0.982882	0.982882	0.984308	0.987161	0.985735	0.982882	0.984308	0.984308	0.984308	0.984308	0.984308	0.985735	0.990014	0.982882	0.954351	0.985735	0.982882	0.988588	0.982882	0.980029	0.984308	0.982882	0.988588	0.990014	0.990014
33	PCV2/PG43I/UPM/MY007/OM524604	0.874465	0.890157	0.900143	0.900143	0.900143	0.891583	0.894437	0.894437	0.89301	0.900143	0.89729	0.89301	0.89729	0.898716	0.901569	0.901569	0.900143	0.895863	0.901569	0.900143	0.867332	0.900143	0.895863	0.901569	0.88873	0.891583	0.901569	0.895863	0.901569	0.89729	0.89729	0.891583
34	PCV2/PW198L/UPM/MY027/OM524624	0.971469	0.987161	0.982882	0.982882	0.982882	0.980029	0.982882	0.982882	0.984308	0.987161	0.988588	0.985735	0.992867	0.992867	0.987161	0.987161	0.987161	0.994294	0.987161	0.985735	0.954351	0.988588	0.991441	0.988588	0.980029	0.980029	0.987161	0.991441	0.988588	0.987161	0.987161	0.985735	0.891583
35	PCV2/PW199L/UPM/MY028/OM524625	0.958631	0.961484	0.965763	0.965763	0.965763	0.96291	0.965763	0.965763	0.96719	0.970043	0.971469	0.968616	0.96719	0.970043	0.970043	0.970043	0.970043	0.968616	0.972896	0.968616	0.945792	0.971469	0.965763	0.971469	0.960057	0.96291	0.970043	0.965763	0.971469	0.977175	0.974322	0.970043	0.877318	0.968616
36	PCV2/PW211L/UPM/MY032/OM524629	0.968616	0.981455	0.998573	0.998573	0.998573	0.984308	0.987161	0.987161	0.985735	0.988588	0.987161	0.987161	0.988588	0.988588	0.988588	0.988588	0.991441	0.990014	0.991441	0.987161	0.958631	0.990014	0.987161	0.992867	0.981455	0.984308	0.988588	0.987161	0.992867	0.988588	0.988588	0.984308	0.898716	0.984308	0.96719
37	PCV2/PW212L/UPM/MY033/OM524630	0.968616	0.981455	0.998573	0.998573	0.998573	0.984308	0.987161	0.987161	0.985735	0.988588	0.987161	0.987161	0.988588	0.988588	0.988588	0.988588	0.991441	0.990014	0.991441	0.987161	0.958631	0.990014	0.987161	0.992867	0.981455	0.984308	0.988588	0.987161	0.992867	0.988588	0.988588	0.984308	0.898716	0.984308	0.96719	1
38	PCV2/SL28/UPM/MY004/OM524601	0.972896	0.988588	0.994294	0.994294	0.994294	0.988588	0.991441	0.991441	0.990014	0.99572	0.994294	0.988588	0.99572	0.99572	0.99572	0.99572	0.99572	0.994294	0.998573	0.994294	0.96291	0.994294	0.994294	1	0.985735	0.988588	0.99572	0.994294	1	0.992867	0.992867	0.988588	0.901569	0.988588	0.971469	0.992867	0.992867
39	PCV2/SL37/UPM/MY005/OM524602	0.971469	0.987161	0.992867	0.992867	0.992867	0.987161	0.990014	0.990014	0.988588	0.994294	0.992867	0.987161	0.994294	0.994294	0.994294	0.994294	0.994294	0.992867	1	0.992867	0.961484	0.992867	0.992867	0.998573	0.984308	0.987161	0.994294	0.992867	0.998573	0.994294	0.994294	0.990014	0.901569	0.987161	0.972896	0.991441	0.991441	0.998573
40	PCV2/SL52/UPM/MY011/OM524608	0.972896	0.988588	0.994294	0.994294	0.994294	0.988588	0.991441	0.991441	0.990014	0.99572	0.994294	0.988588	0.99572	0.99572	0.99572	0.99572	0.99572	0.994294	0.998573	0.994294	0.96291	0.994294	0.994294	1	0.985735	0.988588	0.99572	0.994294	1	0.992867	0.992867	0.988588	0.901569	0.988588	0.971469	0.992867	0.992867	1	0.998573
41	PCV2/SL56/UPM/MY013/OM524610	0.972896	0.988588	0.994294	0.994294	0.994294	0.988588	0.991441	0.991441	0.990014	0.99572	0.994294	0.988588	0.99572	0.99572	0.99572	0.99572	0.99572	0.994294	0.998573	0.994294	0.96291	0.994294	0.994294	1	0.985735	0.988588	0.99572	0.994294	1	0.992867	0.992867	0.988588	0.901569	0.988588	0.971469	0.992867	0.992867	1	0.998573	1
42	PCV2/ST197LIH/UPM/MY026/OM524623	0.972896	0.991441	0.987161	0.987161	0.987161	0.981455	0.984308	0.984308	0.985735	0.994294	0.992867	0.984308	0.997147	0.994294	0.988588	0.988588	0.988588	0.99572	0.991441	0.990014	0.955777	0.987161	0.998573	0.992867	0.978602	0.982882	0.988588	0.998573	0.992867	0.985735	0.985735	0.984308	0.894437	0.992867	0.96719	0.985735	0.985735	0.992867	0.991441	0.992867	0.992867
43	PCV2/SW13L/UPM/MY003/OM524600	0.972896	0.991441	0.987161	0.987161	0.987161	0.981455	0.984308	0.984308	0.985735	0.994294	0.992867	0.984308	0.997147	0.994294	0.988588	0.988588	0.988588	0.99572	0.991441	0.990014	0.955777	0.987161	0.998573	0.992867	0.978602	0.982882	0.988588	0.998573	0.992867	0.985735	0.985735	0.984308	0.894437	0.992867	0.96719	0.985735	0.985735	0.992867	0.991441	0.992867	0.992867	1
44	PCV2/SW220L/UPM/MY037/OM524634	0.96719	0.982882	1	1	1	0.982882	0.985735	0.985735	0.984308	0.990014	0.988588	0.985735	0.990014	0.990014	0.990014	0.990014	0.992867	0.988588	0.992867	0.988588	0.957204	0.988588	0.988588	0.994294	0.980029	0.982882	0.990014	0.988588	0.994294	0.987161	0.987161	0.982882	0.900143	0.982882	0.965763	0.998573	0.998573	0.994294	0.992867	0.994294	0.994294	0.987161	0.987161
45	PCV2/SW224L/UPM/MY038/OM524635	0.96719	0.982882	1	1	1	0.982882	0.985735	0.985735	0.984308	0.990014	0.988588	0.985735	0.990014	0.990014	0.990014	0.990014	0.992867	0.988588	0.992867	0.988588	0.957204	0.988588	0.988588	0.994294	0.980029	0.982882	0.990014	0.988588	0.994294	0.987161	0.987161	0.982882	0.900143	0.982882	0.965763	0.998573	0.998573	0.994294	0.992867	0.994294	0.994294	0.987161	0.987161	1
46	PCV2/SW245L/UPM/MY042/OM524639	0.965763	0.981455	0.984308	0.984308	0.984308	0.990014	0.992867	0.992867	0.991441	0.987161	0.985735	0.981455	0.985735	0.985735	0.985735	0.985735	0.985735	0.987161	0.988588	0.985735	0.958631	0.987161	0.985735	0.990014	0.987161	0.992867	0.985735	0.985735	0.990014	0.985735	0.985735	0.981455	0.89301	0.981455	0.964337	0.985735	0.985735	0.990014	0.988588	0.990014	0.990014	0.984308	0.984308	0.984308	0.984308
47	PCV2/SW264L/UPM/MY049/OM524646	0.970043	0.982882	0.987161	0.987161	0.987161	0.984308	0.987161	0.987161	0.988588	0.991441	0.990014	0.987161	0.988588	0.988588	0.988588	0.988588	0.988588	0.990014	0.991441	0.987161	0.96291	0.990014	0.987161	0.992867	0.981455	0.984308	0.988588	0.987161	0.992867	0.988588	0.991441	0.987161	0.89729	0.987161	0.970043	0.988588	0.988588	0.992867	0.991441	0.992867	0.992867	0.988588	0.988588	0.987161	0.987161	0.985735
48	PCV2/SW270L/UPM/MY050/OM524647	0.96719	0.980029	0.984308	0.984308	0.984308	0.99572	0.998573	0.998573	1	0.988588	0.987161	0.984308	0.985735	0.985735	0.985735	0.985735	0.985735	0.987161	0.988588	0.984308	0.958631	0.987161	0.984308	0.990014	0.992867	0.99572	0.985735	0.984308	0.990014	0.985735	0.985735	0.984308	0.89301	0.984308	0.96719	0.985735	0.985735	0.990014	0.988588	0.990014	0.990014	0.985735	0.985735	0.984308	0.984308	0.991441	0.988588
49	PCV2/SW51I/UPM/MY010/OM524607	0.971469	0.987161	0.992867	0.992867	0.992867	0.987161	0.990014	0.990014	0.988588	0.997147	0.992867	0.987161	0.994294	0.994294	0.994294	0.994294	0.994294	0.992867	0.997147	0.992867	0.961484	0.992867	0.992867	0.998573	0.984308	0.987161	0.994294	0.992867	0.998573	0.991441	0.991441	0.987161	0.902996	0.987161	0.970043	0.991441	0.991441	0.998573	0.997147	0.998573	0.998573	0.991441	0.991441	0.992867	0.992867	0.988588	0.991441	0.988588
50	PCV2/SW51L/UPM/MY009/OM524606	0.974322	0.992867	0.990014	0.990014	0.990014	0.984308	0.987161	0.987161	0.985735	0.991441	0.990014	0.984308	1	0.997147	0.991441	0.991441	0.991441	0.998573	0.994294	0.990014	0.958631	0.990014	0.998573	0.99572	0.981455	0.984308	0.991441	0.998573	0.99572	0.988588	0.988588	0.984308	0.89729	0.992867	0.96719	0.988588	0.988588	0.99572	0.994294	0.99572	0.99572	0.997147	0.997147	0.990014	0.990014	0.985735	0.988588	0.985735
51	PCV2/SW53L/UPM/MY012/OM524609	0.971469	0.987161	0.992867	0.992867	0.992867	0.987161	0.990014	0.990014	0.988588	0.997147	0.992867	0.987161	0.994294	0.994294	0.994294	0.994294	0.994294	0.992867	0.997147	0.992867	0.961484	0.992867	0.992867	0.998573	0.984308	0.987161	0.994294	0.992867	0.998573	0.991441	0.991441	0.987161	0.902996	0.987161	0.970043	0.991441	0.991441	0.998573	0.997147	0.998573	0.998573	0.991441	0.991441	0.992867	0.992867	0.988588	0.991441	0.988588
52	PCV2/WB1/UPM/MY052/OM524649	0.894437	0.910128	0.917261	0.917261	0.917261	0.907275	0.910128	0.910128	0.911555	0.920114	0.917261	0.912981	0.914408	0.915835	0.918688	0.918688	0.917261	0.912981	0.918688	0.917261	0.885877	0.917261	0.912981	0.918688	0.904422	0.907275	0.918688	0.912981	0.918688	0.914408	0.914408	0.911555	0.937233	0.911555	0.89729	0.915835	0.915835	0.918688	0.918688	0.918688	0.918688	0.914408	0.914408	0.917261	0.917261	0.908702	0.917261	0.911555
53	PCV2/WB10/UPM/MY060/OM524657	0.92582	0.941512	0.944365	0.944365	0.944365	0.938659	0.941512	0.941512	0.940086	0.945792	0.944365	0.938659	0.948645	0.948645	0.945792	0.945792	0.945792	0.947218	0.948645	0.944365	0.917261	0.944365	0.947218	0.950071	0.935806	0.938659	0.945792	0.947218	0.950071	0.942939	0.942939	0.941512	0.864479	0.941512	0.921541	0.942939	0.942939	0.950071	0.948645	0.950071	0.950071	0.945792	0.945792	0.944365	0.944365	0.941512	0.945792	0.940086
54	PCV2/WB11/UPM/MY061/OM524658	0.970043	0.985735	0.987161	0.987161	0.987161	0.984308	0.984308	0.984308	0.985735	0.991441	0.992867	0.987161	0.988588	0.991441	0.991441	0.991441	0.991441	0.987161	0.991441	0.990014	0.957204	0.990014	0.987161	0.992867	0.981455	0.981455	0.991441	0.987161	0.992867	0.988588	0.988588	0.990014	0.895863	0.987161	0.970043	0.985735	0.985735	0.992867	0.991441	0.992867	0.992867	0.988588	0.988588	0.987161	0.987161	0.982882	0.988588	0.985735
55	PCV2/WB12/UPM/MY062/OM524659	0.971469	0.987161	0.992867	0.992867	0.992867	0.987161	0.990014	0.990014	0.988588	0.994294	0.99572	0.990014	0.994294	0.997147	0.997147	0.997147	0.997147	0.992867	0.997147	0.99572	0.961484	0.99572	0.992867	0.998573	0.984308	0.987161	0.997147	0.992867	0.998573	0.994294	0.994294	0.987161	0.901569	0.990014	0.972896	0.991441	0.991441	0.998573	0.997147	0.998573	0.998573	0.991441	0.991441	0.992867	0.992867	0.988588	0.991441	0.988588
56	PCV2/WB13/UPM/MY063/OM524660	0.972896	0.985735	0.984308	0.984308	0.984308	0.981455	0.981455	0.981455	0.982882	0.991441	0.992867	0.984308	0.985735	0.988588	0.988588	0.988588	0.988588	0.984308	0.988588	0.990014	0.952924	0.987161	0.987161	0.990014	0.978602	0.980029	0.988588	0.987161	0.990014	0.987161	0.987161	0.985735	0.89301	0.984308	0.970043	0.982882	0.982882	0.990014	0.988588	0.990014	0.990014	0.988588	0.988588	0.984308	0.984308	0.981455	0.985735	0.982882
57	PCV2/WB15/UPM/MY064/OM524661	0.972896	0.988588	0.992867	0.992867	0.992867	0.987161	0.990014	0.990014	0.991441	0.997147	0.99572	0.990014	0.994294	0.994294	0.994294	0.994294	0.994294	0.992867	0.997147	0.992867	0.961484	0.992867	0.992867	0.998573	0.984308	0.987161	0.994294	0.992867	0.998573	0.991441	0.991441	0.990014	0.900143	0.990014	0.972896	0.991441	0.991441	0.998573	0.997147	0.998573	0.998573	0.994294	0.994294	0.992867	0.992867	0.988588	0.994294	0.991441
58	PCV2/WB16/UPM/MY065/OM524662	0.945792	0.961484	0.965763	0.965763	0.965763	0.961484	0.961484	0.961484	0.960057	0.96719	0.96719	0.961484	0.965763	0.96719	0.970043	0.970043	0.968616	0.964337	0.968616	0.970043	0.940086	0.968616	0.965763	0.970043	0.958631	0.961484	0.970043	0.965763	0.970043	0.965763	0.964337	0.961484	0.891583	0.960057	0.944365	0.964337	0.964337	0.970043	0.968616	0.970043	0.970043	0.964337	0.964337	0.965763	0.965763	0.96291	0.965763	0.960057
59	PCV2/WB17/UPM/MY066/OM524663	0.968616	0.984308	0.990014	0.990014	0.990014	0.984308	0.987161	0.987161	0.985735	0.991441	0.992867	0.987161	0.991441	0.994294	0.997147	0.997147	0.994294	0.990014	0.994294	0.99572	0.958631	0.99572	0.990014	0.99572	0.981455	0.984308	0.997147	0.990014	0.99572	0.991441	0.991441	0.984308	0.904422	0.987161	0.970043	0.988588	0.988588	0.99572	0.994294	0.99572	0.99572	0.988588	0.988588	0.990014	0.990014	0.985735	0.988588	0.985735
60	PCV2/WB18/UPM/MY067/OM524664	0.968616	0.984308	0.990014	0.990014	0.990014	0.984308	0.987161	0.987161	0.985735	0.991441	0.990014	0.984308	0.991441	0.991441	0.991441	0.991441	0.991441	0.990014	0.994294	0.990014	0.958631	0.990014	0.990014	0.99572	0.981455	0.984308	0.991441	0.990014	0.99572	0.988588	0.988588	0.984308	0.898716	0.984308	0.96719	0.988588	0.988588	0.99572	0.994294	0.99572	0.99572	0.988588	0.988588	0.990014	0.990014	0.985735	0.988588	0.985735
61	PCV2/WB19/UPM/MY068/OM524665	0.96719	0.982882	0.988588	0.988588	0.988588	0.982882	0.985735	0.985735	0.984308	0.992867	0.988588	0.982882	0.990014	0.990014	0.990014	0.990014	0.990014	0.988588	0.992867	0.988588	0.957204	0.988588	0.988588	0.994294	0.980029	0.982882	0.990014	0.988588	0.994294	0.987161	0.987161	0.982882	0.900143	0.982882	0.965763	0.987161	0.987161	0.994294	0.992867	0.994294	0.994294	0.987161	0.987161	0.988588	0.988588	0.984308	0.987161	0.984308
62	PCV2/WB2/UPM/MY053/OM524650	0.958631	0.974322	0.981455	0.981455	0.981455	0.974322	0.977175	0.977175	0.975749	0.981455	0.982882	0.978602	0.981455	0.984308	0.987161	0.987161	0.985735	0.980029	0.984308	0.985735	0.948645	0.985735	0.980029	0.985735	0.971469	0.974322	0.987161	0.980029	0.985735	0.981455	0.981455	0.974322	0.914408	0.977175	0.960057	0.980029	0.980029	0.985735	0.984308	0.985735	0.985735	0.978602	0.978602	0.981455	0.981455	0.975749	0.978602	0.975749
63	PCV2/WB20/UPM/MY069/OM524666	0.96719	0.980029	0.982882	0.982882	0.982882	0.980029	0.980029	0.980029	0.978602	0.985735	0.987161	0.980029	0.984308	0.987161	0.990014	0.990014	0.987161	0.982882	0.987161	0.990014	0.954351	0.988588	0.984308	0.988588	0.980029	0.980029	0.990014	0.984308	0.988588	0.985735	0.985735	0.984308	0.89301	0.982882	0.965763	0.981455	0.981455	0.988588	0.987161	0.988588	0.988588	0.982882	0.982882	0.982882	0.982882	0.981455	0.981455	0.978602
64	PCV2/WB21/UPM/MY070/OM524667	0.96719	0.982882	0.988588	0.988588	0.988588	0.982882	0.985735	0.985735	0.984308	0.992867	0.988588	0.982882	0.990014	0.990014	0.990014	0.990014	0.990014	0.988588	0.992867	0.988588	0.957204	0.988588	0.988588	0.994294	0.980029	0.982882	0.990014	0.988588	0.994294	0.987161	0.987161	0.982882	0.900143	0.982882	0.965763	0.987161	0.987161	0.994294	0.992867	0.994294	0.994294	0.987161	0.987161	0.988588	0.988588	0.984308	0.987161	0.984308
65	PCV2/WB22/UPM/MY071/OM524668	0.96719	0.982882	0.988588	0.988588	0.988588	0.982882	0.985735	0.985735	0.984308	0.992867	0.988588	0.982882	0.990014	0.990014	0.990014	0.990014	0.990014	0.988588	0.992867	0.988588	0.957204	0.988588	0.988588	0.994294	0.980029	0.982882	0.990014	0.988588	0.994294	0.987161	0.987161	0.982882	0.900143	0.982882	0.965763	0.987161	0.987161	0.994294	0.992867	0.994294	0.994294	0.987161	0.987161	0.988588	0.988588	0.984308	0.987161	0.984308
66	PCV2/WB23/UPM/MY072/OM524669	0.96719	0.982882	0.988588	0.988588	0.988588	0.982882	0.985735	0.985735	0.984308	0.992867	0.994294	0.985735	0.990014	0.992867	0.99572	0.99572	0.992867	0.988588	0.992867	0.997147	0.957204	0.994294	0.991441	0.994294	0.980029	0.984308	0.99572	0.991441	0.994294	0.990014	0.990014	0.982882	0.898716	0.985735	0.968616	0.987161	0.987161	0.994294	0.992867	0.994294	0.994294	0.990014	0.990014	0.988588	0.988588	0.985735	0.987161	0.984308
67	PCV2/WB24/UPM/MY073/OM524670	0.96719	0.982882	0.988588	0.988588	0.988588	0.982882	0.985735	0.985735	0.984308	0.992867	0.988588	0.982882	0.990014	0.990014	0.990014	0.990014	0.990014	0.988588	0.992867	0.988588	0.957204	0.988588	0.988588	0.994294	0.980029	0.982882	0.990014	0.988588	0.994294	0.987161	0.987161	0.982882	0.900143	0.982882	0.965763	0.987161	0.987161	0.994294	0.992867	0.994294	0.994294	0.987161	0.987161	0.988588	0.988588	0.984308	0.987161	0.984308
68	PCV2/WB25/UPM/MY074/OM524671	0.964337	0.982882	0.985735	0.985735	0.985735	0.980029	0.982882	0.982882	0.981455	0.992867	0.988588	0.980029	0.987161	0.987161	0.987161	0.987161	0.987161	0.985735	0.990014	0.988588	0.954351	0.985735	0.988588	0.991441	0.977175	0.981455	0.987161	0.988588	0.991441	0.984308	0.984308	0.980029	0.89729	0.980029	0.96291	0.984308	0.984308	0.991441	0.990014	0.991441	0.991441	0.987161	0.987161	0.985735	0.985735	0.985735	0.984308	0.981455
69	PCV2/WB26/UPM/MY075/OM524672	0.974322	0.992867	0.990014	0.990014	0.990014	0.984308	0.987161	0.987161	0.985735	0.991441	0.990014	0.984308	1	0.997147	0.991441	0.991441	0.991441	0.998573	0.994294	0.990014	0.958631	0.990014	0.998573	0.99572	0.981455	0.984308	0.991441	0.998573	0.99572	0.988588	0.988588	0.984308	0.89729	0.992867	0.96719	0.988588	0.988588	0.99572	0.994294	0.99572	0.99572	0.997147	0.997147	0.990014	0.990014	0.985735	0.988588	0.985735
70	PCV2/WB27/UPM/MY076/OM524673	0.974322	0.992867	0.990014	0.990014	0.990014	0.984308	0.987161	0.987161	0.985735	0.991441	0.990014	0.984308	1	0.997147	0.991441	0.991441	0.991441	0.998573	0.994294	0.990014	0.958631	0.990014	0.998573	0.99572	0.981455	0.984308	0.991441	0.998573	0.99572	0.988588	0.988588	0.984308	0.89729	0.992867	0.96719	0.988588	0.988588	0.99572	0.994294	0.99572	0.99572	0.997147	0.997147	0.990014	0.990014	0.985735	0.988588	0.985735
71	PCV2/WB28/UPM/MY077/OM524674	0.974322	0.992867	0.990014	0.990014	0.990014	0.984308	0.987161	0.987161	0.985735	0.991441	0.990014	0.984308	1	0.997147	0.991441	0.991441	0.991441	0.998573	0.994294	0.990014	0.958631	0.990014	0.998573	0.99572	0.981455	0.984308	0.991441	0.998573	0.99572	0.988588	0.988588	0.984308	0.89729	0.992867	0.96719	0.988588	0.988588	0.99572	0.994294	0.99572	0.99572	0.997147	0.997147	0.990014	0.990014	0.985735	0.988588	0.985735
72	PCV2/WB29/UPM/MY078/OM524675	0.972896	0.991441	0.988588	0.988588	0.988588	0.982882	0.985735	0.985735	0.984308	0.992867	0.991441	0.982882	0.998573	0.99572	0.990014	0.990014	0.990014	0.997147	0.992867	0.991441	0.957204	0.988588	1	0.994294	0.980029	0.984308	0.990014	1	0.994294	0.987161	0.987161	0.982882	0.895863	0.991441	0.965763	0.987161	0.987161	0.994294	0.992867	0.994294	0.994294	0.998573	0.998573	0.988588	0.988588	0.985735	0.987161	0.984308
73	PCV2/WB3/UPM/MY054/OM524651	0.968616	0.984308	0.990014	0.990014	0.990014	0.984308	0.987161	0.987161	0.985735	0.991441	0.992867	0.987161	0.991441	0.994294	1	1	0.994294	0.990014	0.994294	0.998573	0.958631	0.998573	0.990014	0.99572	0.981455	0.984308	1	0.990014	0.99572	0.991441	0.991441	0.984308	0.901569	0.987161	0.970043	0.988588	0.988588	0.99572	0.994294	0.99572	0.99572	0.988588	0.988588	0.990014	0.990014	0.985735	0.988588	0.985735
74	PCV2/WB30/UPM/MY079/OM524676	0.974322	0.992867	0.990014	0.990014	0.990014	0.984308	0.987161	0.987161	0.985735	0.991441	0.990014	0.984308	1	0.997147	0.991441	0.991441	0.991441	0.998573	0.994294	0.990014	0.958631	0.990014	0.998573	0.99572	0.981455	0.984308	0.991441	0.998573	0.99572	0.988588	0.988588	0.984308	0.89729	0.992867	0.96719	0.988588	0.988588	0.99572	0.994294	0.99572	0.99572	0.997147	0.997147	0.990014	0.990014	0.985735	0.988588	0.985735
75	PCV2/WB4/UPM/MY055/OM524652	0.971469	0.987161	0.988588	0.988588	0.988588	0.982882	0.985735	0.985735	0.987161	0.99572	0.997147	0.988588	0.992867	0.99572	0.992867	0.992867	0.992867	0.991441	0.992867	0.994294	0.957204	0.991441	0.994294	0.994294	0.980029	0.984308	0.992867	0.994294	0.994294	0.990014	0.990014	0.985735	0.89729	0.991441	0.971469	0.987161	0.987161	0.994294	0.992867	0.994294	0.994294	0.99572	0.99572	0.988588	0.988588	0.985735	0.990014	0.987161
76	PCV2/WB5/UPM/MY056/OM524653	0.970043	0.985735	0.991441	0.991441	0.991441	0.985735	0.988588	0.988588	0.987161	0.992867	0.991441	0.985735	0.992867	0.992867	0.992867	0.992867	0.992867	0.991441	0.998573	0.991441	0.960057	0.991441	0.991441	0.997147	0.982882	0.985735	0.992867	0.991441	0.997147	0.992867	0.992867	0.988588	0.901569	0.985735	0.971469	0.990014	0.990014	0.997147	0.998573	0.997147	0.997147	0.990014	0.990014	0.991441	0.991441	0.987161	0.990014	0.987161
77	PCV2/WB7/UPM/MY057/OM524654	0.968616	0.984308	0.988588	0.988588	0.988588	0.982882	0.985735	0.985735	0.987161	0.992867	0.991441	0.985735	0.990014	0.990014	0.990014	0.990014	0.990014	0.988588	0.992867	0.988588	0.960057	0.988588	0.988588	0.994294	0.980029	0.982882	0.990014	0.988588	0.994294	0.987161	0.987161	0.985735	0.901569	0.985735	0.968616	0.987161	0.987161	0.994294	0.992867	0.994294	0.994294	0.990014	0.990014	0.988588	0.988588	0.984308	0.992867	0.987161
78	PCV2/WB8/UPM/MY058/OM524655	0.965763	0.981455	0.987161	0.987161	0.987161	0.981455	0.984308	0.984308	0.982882	0.991441	0.992867	0.984308	0.988588	0.991441	0.994294	0.994294	0.991441	0.987161	0.991441	0.99572	0.955777	0.992867	0.990014	0.992867	0.981455	0.982882	0.994294	0.990014	0.992867	0.988588	0.988588	0.984308	0.898716	0.987161	0.96719	0.985735	0.985735	0.992867	0.991441	0.992867	0.992867	0.988588	0.988588	0.987161	0.987161	0.984308	0.985735	0.982882
79	PCV2/WB9/UPM/MY059/OM524656	0.920114	0.935806	0.942939	0.942939	0.942939	0.938659	0.941512	0.941512	0.940086	0.942939	0.942939	0.938659	0.942939	0.944365	0.947218	0.947218	0.945792	0.941512	0.947218	0.945792	0.911555	0.945792	0.941512	0.947218	0.935806	0.938659	0.947218	0.941512	0.947218	0.942939	0.942939	0.937233	0.912981	0.937233	0.922967	0.941512	0.941512	0.947218	0.947218	0.947218	0.947218	0.940086	0.940086	0.942939	0.942939	0.940086	0.940086	0.940086
80	PCV2_Malaysia_Johor_JF690921	0.924394	0.940086	0.947218	0.947218	0.947218	0.940086	0.942939	0.942939	0.941512	0.947218	0.947218	0.942939	0.947218	0.948645	0.951498	0.951498	0.950071	0.945792	0.951498	0.950071	0.918688	0.950071	0.945792	0.951498	0.937233	0.940086	0.951498	0.945792	0.951498	0.947218	0.947218	0.941512	0.92582	0.941512	0.927247	0.945792	0.945792	0.951498	0.951498	0.951498	0.951498	0.944365	0.944365	0.947218	0.947218	0.941512	0.947218	0.941512
81	PCV2_Malaysia_Melaka_JF690911	0.922967	0.938659	0.945792	0.945792	0.945792	0.938659	0.941512	0.941512	0.940086	0.945792	0.945792	0.941512	0.945792	0.947218	0.950071	0.950071	0.948645	0.944365	0.950071	0.948645	0.917261	0.948645	0.944365	0.950071	0.935806	0.938659	0.950071	0.944365	0.950071	0.945792	0.945792	0.940086	0.928673	0.940086	0.92582	0.944365	0.944365	0.950071	0.950071	0.950071	0.950071	0.942939	0.942939	0.945792	0.945792	0.940086	0.945792	0.940086
82	PCV2_Malaysia_Melaka_JF690923	0.9301	0.945792	0.952924	0.952924	0.952924	0.945792	0.948645	0.948645	0.947218	0.952924	0.952924	0.948645	0.952924	0.954351	0.957204	0.957204	0.955777	0.951498	0.957204	0.955777	0.922967	0.955777	0.951498	0.957204	0.942939	0.945792	0.957204	0.951498	0.957204	0.952924	0.952924	0.947218	0.922967	0.947218	0.932953	0.951498	0.951498	0.957204	0.957204	0.957204	0.957204	0.950071	0.950071	0.952924	0.952924	0.947218	0.950071	0.947218
83	PCV2_Malaysia_Penang_JF690914	0.924394	0.940086	0.947218	0.947218	0.947218	0.940086	0.942939	0.942939	0.941512	0.947218	0.947218	0.942939	0.947218	0.948645	0.951498	0.951498	0.950071	0.945792	0.951498	0.950071	0.918688	0.950071	0.945792	0.951498	0.937233	0.940086	0.951498	0.945792	0.951498	0.947218	0.947218	0.941512	0.924394	0.941512	0.927247	0.945792	0.945792	0.951498	0.951498	0.951498	0.951498	0.944365	0.944365	0.947218	0.947218	0.941512	0.947218	0.941512
84	PCV2_Malaysia_Penang_JF690922	0.92582	0.941512	0.948645	0.948645	0.948645	0.941512	0.944365	0.944365	0.942939	0.948645	0.948645	0.944365	0.948645	0.950071	0.952924	0.952924	0.951498	0.947218	0.952924	0.951498	0.918688	0.951498	0.947218	0.952924	0.938659	0.941512	0.952924	0.947218	0.952924	0.948645	0.948645	0.942939	0.922967	0.942939	0.928673	0.947218	0.947218	0.952924	0.952924	0.952924	0.952924	0.945792	0.945792	0.948645	0.948645	0.942939	0.945792	0.942939
85	PCV2_Malaysia_Perak_JF690919	0.920114	0.935806	0.942939	0.942939	0.942939	0.938659	0.941512	0.941512	0.940086	0.942939	0.942939	0.938659	0.942939	0.944365	0.947218	0.947218	0.945792	0.941512	0.947218	0.945792	0.911555	0.945792	0.941512	0.947218	0.935806	0.938659	0.947218	0.941512	0.947218	0.942939	0.942939	0.937233	0.911555	0.937233	0.922967	0.941512	0.941512	0.947218	0.947218	0.947218	0.947218	0.940086	0.940086	0.942939	0.942939	0.940086	0.940086	0.940086
86	PCV2_Malaysia_Sarawak_JF690915	0.9301	0.945792	0.952924	0.952924	0.952924	0.945792	0.948645	0.948645	0.947218	0.952924	0.952924	0.948645	0.952924	0.954351	0.957204	0.957204	0.955777	0.951498	0.957204	0.955777	0.922967	0.955777	0.951498	0.957204	0.942939	0.945792	0.957204	0.951498	0.957204	0.952924	0.952924	0.947218	0.920114	0.947218	0.932953	0.951498	0.951498	0.957204	0.957204	0.957204	0.957204	0.950071	0.950071	0.952924	0.952924	0.947218	0.950071	0.947218
87	PCV2_Malaysia_Selangor_JF690912	0.924394	0.940086	0.947218	0.947218	0.947218	0.940086	0.942939	0.942939	0.941512	0.947218	0.947218	0.942939	0.947218	0.948645	0.951498	0.951498	0.950071	0.945792	0.951498	0.950071	0.920114	0.950071	0.945792	0.951498	0.937233	0.940086	0.951498	0.945792	0.951498	0.947218	0.947218	0.941512	0.924394	0.941512	0.927247	0.945792	0.945792	0.951498	0.951498	0.951498	0.951498	0.944365	0.944365	0.947218	0.947218	0.941512	0.945792	0.941512
88	PCV2_Malaysia_Selangor_JF690913	0.931526	0.947218	0.954351	0.954351	0.954351	0.947218	0.950071	0.950071	0.948645	0.954351	0.954351	0.950071	0.954351	0.955777	0.958631	0.958631	0.957204	0.952924	0.958631	0.957204	0.924394	0.957204	0.952924	0.958631	0.944365	0.947218	0.958631	0.952924	0.958631	0.954351	0.954351	0.948645	0.921541	0.948645	0.934379	0.952924	0.952924	0.958631	0.958631	0.958631	0.958631	0.951498	0.951498	0.954351	0.954351	0.948645	0.951498	0.948645
89	PCV2a_Brazil_EU057184	0.878745	0.894437	0.901569	0.901569	0.901569	0.895863	0.898716	0.898716	0.89729	0.904422	0.901569	0.89729	0.901569	0.902996	0.905849	0.905849	0.904422	0.900143	0.905849	0.904422	0.873039	0.904422	0.900143	0.905849	0.89301	0.895863	0.905849	0.900143	0.905849	0.901569	0.901569	0.895863	0.947218	0.895863	0.881598	0.900143	0.900143	0.905849	0.905849	0.905849	0.905849	0.898716	0.898716	0.901569	0.901569	0.89729	0.901569	0.89729
90	PCV2a_Brazil_KJ094601	0.887304	0.902996	0.908702	0.908702	0.908702	0.902996	0.905849	0.905849	0.904422	0.911555	0.908702	0.904422	0.910128	0.911555	0.912981	0.912981	0.911555	0.908702	0.912981	0.911555	0.878745	0.911555	0.908702	0.912981	0.900143	0.902996	0.912981	0.908702	0.912981	0.908702	0.908702	0.902996	0.934379	0.904422	0.88873	0.907275	0.907275	0.912981	0.912981	0.912981	0.912981	0.907275	0.907275	0.908702	0.908702	0.904422	0.905849	0.904422
91	PCV2a_Canada_AF027217	0.887304	0.900143	0.907275	0.907275	0.907275	0.900143	0.902996	0.902996	0.901569	0.910128	0.907275	0.902996	0.907275	0.908702	0.911555	0.911555	0.910128	0.905849	0.911555	0.910128	0.878745	0.910128	0.905849	0.911555	0.89729	0.900143	0.911555	0.905849	0.911555	0.907275	0.907275	0.901569	0.947218	0.901569	0.887304	0.905849	0.905849	0.911555	0.911555	0.911555	0.911555	0.904422	0.904422	0.907275	0.907275	0.901569	0.907275	0.901569
92	PCV2a_Canada_AF109399	0.874465	0.887304	0.895863	0.895863	0.895863	0.890157	0.89301	0.89301	0.891583	0.89729	0.894437	0.89301	0.894437	0.895863	0.898716	0.898716	0.89729	0.895863	0.898716	0.89729	0.867332	0.900143	0.89301	0.898716	0.887304	0.890157	0.898716	0.89301	0.898716	0.89729	0.89729	0.89301	0.972896	0.891583	0.877318	0.89729	0.89729	0.898716	0.898716	0.898716	0.898716	0.891583	0.891583	0.895863	0.895863	0.894437	0.89729	0.891583
93	PCV2a_Canada_AF118095	0.883024	0.898716	0.905849	0.905849	0.905849	0.898716	0.901569	0.901569	0.900143	0.908702	0.905849	0.901569	0.905849	0.907275	0.910128	0.910128	0.908702	0.904422	0.910128	0.908702	0.877318	0.908702	0.904422	0.910128	0.895863	0.898716	0.910128	0.904422	0.910128	0.905849	0.905849	0.900143	0.951498	0.900143	0.885877	0.904422	0.904422	0.910128	0.910128	0.910128	0.910128	0.902996	0.902996	0.905849	0.905849	0.900143	0.905849	0.900143
94	PCV2a_China_EF524542	0.878745	0.894437	0.901569	0.901569	0.901569	0.894437	0.89729	0.89729	0.895863	0.904422	0.901569	0.89729	0.901569	0.902996	0.905849	0.905849	0.904422	0.900143	0.905849	0.904422	0.873039	0.904422	0.900143	0.905849	0.891583	0.894437	0.905849	0.900143	0.905849	0.901569	0.901569	0.895863	0.941512	0.895863	0.881598	0.900143	0.900143	0.905849	0.905849	0.905849	0.905849	0.898716	0.898716	0.901569	0.901569	0.895863	0.901569	0.895863
95	PCV2a_China_GQ359003	0.871612	0.884451	0.89301	0.89301	0.89301	0.890157	0.89301	0.89301	0.891583	0.894437	0.891583	0.890157	0.891583	0.89301	0.895863	0.895863	0.894437	0.89301	0.895863	0.894437	0.867332	0.89729	0.890157	0.895863	0.887304	0.890157	0.895863	0.890157	0.895863	0.894437	0.894437	0.88873	0.975749	0.88873	0.874465	0.894437	0.894437	0.895863	0.895863	0.895863	0.895863	0.88873	0.88873	0.89301	0.89301	0.891583	0.894437	0.891583
96	PCV2a_China_KY655971	0.878745	0.89301	0.902996	0.902996	0.902996	0.894437	0.89729	0.89729	0.895863	0.902996	0.900143	0.895863	0.900143	0.901569	0.904422	0.904422	0.902996	0.898716	0.904422	0.902996	0.867332	0.902996	0.898716	0.904422	0.891583	0.894437	0.904422	0.898716	0.904422	0.900143	0.900143	0.894437	0.934379	0.894437	0.880171	0.901569	0.901569	0.904422	0.904422	0.904422	0.904422	0.89729	0.89729	0.902996	0.902996	0.894437	0.89729	0.895863
97	PCV2a_China_MF139057	0.894437	0.910128	0.920114	0.920114	0.920114	0.910128	0.912981	0.912981	0.911555	0.920114	0.917261	0.912981	0.917261	0.918688	0.921541	0.921541	0.920114	0.915835	0.921541	0.920114	0.887304	0.920114	0.915835	0.921541	0.907275	0.910128	0.921541	0.915835	0.921541	0.917261	0.917261	0.911555	0.937233	0.911555	0.89729	0.918688	0.918688	0.921541	0.921541	0.921541	0.921541	0.914408	0.914408	0.920114	0.920114	0.911555	0.915835	0.911555
98	PCV2a_Denmark_EU136711	0.894437	0.904422	0.911555	0.911555	0.911555	0.907275	0.910128	0.910128	0.908702	0.914408	0.911555	0.908702	0.911555	0.911555	0.914408	0.914408	0.914408	0.912981	0.915835	0.912981	0.883024	0.915835	0.910128	0.915835	0.904422	0.907275	0.914408	0.910128	0.915835	0.912981	0.912981	0.908702	0.9301	0.907275	0.89301	0.912981	0.912981	0.915835	0.915835	0.915835	0.915835	0.908702	0.908702	0.911555	0.911555	0.908702	0.914408	0.908702
99	PCV2a_Denmark_EU148507	0.861626	0.870185	0.877318	0.877318	0.877318	0.874465	0.877318	0.877318	0.875892	0.880171	0.875892	0.875892	0.877318	0.877318	0.880171	0.880171	0.878745	0.878745	0.881598	0.878745	0.848787	0.881598	0.875892	0.881598	0.871612	0.874465	0.880171	0.875892	0.881598	0.878745	0.878745	0.874465	0.922967	0.873039	0.861626	0.878745	0.878745	0.881598	0.881598	0.881598	0.881598	0.874465	0.874465	0.877318	0.877318	0.875892	0.880171	0.875892
100	PCV2a_France_AY322004	0.874465	0.887304	0.895863	0.895863	0.895863	0.890157	0.89301	0.89301	0.891583	0.89729	0.894437	0.89301	0.894437	0.895863	0.898716	0.898716	0.89729	0.895863	0.898716	0.89729	0.867332	0.900143	0.89301	0.898716	0.887304	0.890157	0.898716	0.89301	0.898716	0.89729	0.89729	0.891583	0.978602	0.891583	0.877318	0.89729	0.89729	0.898716	0.898716	0.898716	0.898716	0.891583	0.891583	0.895863	0.895863	0.891583	0.89729	0.891583
101	PCV2a_France_HM623764	0.894437	0.905849	0.912981	0.912981	0.912981	0.910128	0.912981	0.912981	0.911555	0.915835	0.915835	0.911555	0.912981	0.914408	0.917261	0.917261	0.918688	0.914408	0.917261	0.915835	0.883024	0.918688	0.911555	0.917261	0.907275	0.910128	0.917261	0.911555	0.917261	0.915835	0.915835	0.910128	0.934379	0.910128	0.895863	0.914408	0.914408	0.917261	0.917261	0.917261	0.917261	0.910128	0.910128	0.912981	0.912981	0.910128	0.912981	0.911555
102	PCV2a_Germany_AF201306	0.874465	0.887304	0.895863	0.895863	0.895863	0.890157	0.89301	0.89301	0.891583	0.89729	0.894437	0.89301	0.894437	0.895863	0.898716	0.898716	0.89729	0.895863	0.898716	0.89729	0.867332	0.900143	0.89301	0.898716	0.887304	0.890157	0.898716	0.89301	0.898716	0.89729	0.89729	0.891583	0.978602	0.891583	0.877318	0.89729	0.89729	0.898716	0.898716	0.898716	0.898716	0.891583	0.891583	0.895863	0.895863	0.891583	0.89729	0.891583
103	PCV2a_Germany_AF201307	0.89729	0.908702	0.915835	0.915835	0.915835	0.911555	0.914408	0.914408	0.912981	0.918688	0.914408	0.912981	0.915835	0.915835	0.918688	0.918688	0.917261	0.917261	0.920114	0.917261	0.887304	0.920114	0.914408	0.920114	0.908702	0.911555	0.918688	0.914408	0.920114	0.917261	0.917261	0.912981	0.937233	0.911555	0.89729	0.917261	0.917261	0.920114	0.920114	0.920114	0.920114	0.912981	0.912981	0.915835	0.915835	0.912981	0.918688	0.912981
104	PCV2a_Germany_KY388475	0.871612	0.884451	0.89301	0.89301	0.89301	0.88873	0.891583	0.891583	0.890157	0.894437	0.891583	0.890157	0.891583	0.89301	0.895863	0.895863	0.894437	0.89301	0.895863	0.894437	0.864479	0.89729	0.890157	0.895863	0.885877	0.88873	0.895863	0.890157	0.895863	0.894437	0.894437	0.88873	0.978602	0.88873	0.874465	0.894437	0.894437	0.895863	0.895863	0.895863	0.895863	0.88873	0.88873	0.89301	0.89301	0.890157	0.894437	0.890157
105	PCV2a_Korea_AF544024	0.874465	0.890157	0.89729	0.89729	0.89729	0.891583	0.894437	0.894437	0.89301	0.900143	0.89729	0.89301	0.89729	0.898716	0.901569	0.901569	0.900143	0.895863	0.901569	0.900143	0.868759	0.900143	0.895863	0.901569	0.88873	0.891583	0.901569	0.895863	0.901569	0.89729	0.89729	0.891583	0.937233	0.891583	0.877318	0.895863	0.895863	0.901569	0.901569	0.901569	0.901569	0.894437	0.894437	0.89729	0.89729	0.891583	0.89729	0.89301
106	PCV2a_Korea_AY672600	0.877318	0.89301	0.900143	0.900143	0.900143	0.89301	0.895863	0.895863	0.894437	0.902996	0.900143	0.898716	0.900143	0.901569	0.904422	0.904422	0.902996	0.898716	0.904422	0.902996	0.871612	0.902996	0.898716	0.904422	0.890157	0.89301	0.904422	0.898716	0.904422	0.900143	0.900143	0.894437	0.937233	0.894437	0.880171	0.898716	0.898716	0.904422	0.904422	0.904422	0.904422	0.89729	0.89729	0.900143	0.900143	0.894437	0.900143	0.894437
107	PCV2a_Spain_AF201308	0.894437	0.905849	0.912981	0.912981	0.912981	0.910128	0.912981	0.912981	0.911555	0.915835	0.915835	0.911555	0.912981	0.914408	0.917261	0.917261	0.918688	0.914408	0.917261	0.915835	0.884451	0.918688	0.911555	0.917261	0.907275	0.910128	0.917261	0.911555	0.917261	0.915835	0.915835	0.910128	0.937233	0.910128	0.895863	0.914408	0.914408	0.917261	0.917261	0.917261	0.917261	0.910128	0.910128	0.912981	0.912981	0.910128	0.915835	0.911555
108	PCV2a_Spain_AF201309	0.898716	0.910128	0.917261	0.917261	0.917261	0.912981	0.915835	0.915835	0.914408	0.920114	0.920114	0.915835	0.917261	0.918688	0.921541	0.921541	0.922967	0.918688	0.921541	0.920114	0.88873	0.922967	0.915835	0.921541	0.910128	0.912981	0.921541	0.915835	0.921541	0.920114	0.920114	0.914408	0.947218	0.914408	0.900143	0.918688	0.918688	0.921541	0.921541	0.921541	0.921541	0.914408	0.914408	0.917261	0.917261	0.914408	0.920114	0.914408
109	PCV2a_Spain_AF201310	0.894437	0.905849	0.912981	0.912981	0.912981	0.910128	0.912981	0.912981	0.911555	0.915835	0.915835	0.911555	0.912981	0.914408	0.917261	0.917261	0.918688	0.914408	0.917261	0.915835	0.883024	0.918688	0.911555	0.917261	0.907275	0.910128	0.917261	0.911555	0.917261	0.915835	0.915835	0.910128	0.934379	0.910128	0.895863	0.914408	0.914408	0.917261	0.917261	0.917261	0.917261	0.910128	0.910128	0.912981	0.912981	0.910128	0.912981	0.911555
110	PCV2a_Sweden_EF184220	0.898716	0.910128	0.917261	0.917261	0.917261	0.912981	0.915835	0.915835	0.914408	0.920114	0.915835	0.914408	0.917261	0.917261	0.920114	0.920114	0.918688	0.918688	0.921541	0.918688	0.88873	0.921541	0.915835	0.921541	0.910128	0.912981	0.920114	0.915835	0.921541	0.918688	0.918688	0.914408	0.935806	0.912981	0.898716	0.918688	0.918688	0.921541	0.921541	0.921541	0.921541	0.914408	0.914408	0.917261	0.917261	0.914408	0.920114	0.914408
111	PCV2a_Sweden_EF371524	0.873039	0.885877	0.894437	0.894437	0.894437	0.88873	0.891583	0.891583	0.890157	0.895863	0.89301	0.891583	0.89301	0.894437	0.89729	0.89729	0.895863	0.894437	0.89729	0.895863	0.865906	0.898716	0.891583	0.89729	0.885877	0.88873	0.89729	0.891583	0.89729	0.895863	0.895863	0.890157	0.974322	0.890157	0.875892	0.895863	0.895863	0.89729	0.89729	0.89729	0.89729	0.890157	0.890157	0.894437	0.894437	0.890157	0.895863	0.890157
112	PCV2a_Taiwan_AF154679	0.89301	0.904422	0.914408	0.914408	0.914408	0.907275	0.910128	0.910128	0.908702	0.914408	0.911555	0.910128	0.911555	0.912981	0.917261	0.917261	0.914408	0.912981	0.915835	0.915835	0.884451	0.918688	0.910128	0.915835	0.904422	0.907275	0.917261	0.910128	0.915835	0.914408	0.914408	0.908702	0.937233	0.908702	0.895863	0.915835	0.915835	0.915835	0.915835	0.915835	0.915835	0.908702	0.908702	0.914408	0.914408	0.908702	0.914408	0.908702
113	PCV2a_Taiwan_AY180397	0.895863	0.907275	0.914408	0.914408	0.914408	0.910128	0.912981	0.912981	0.911555	0.917261	0.914408	0.912981	0.914408	0.915835	0.920114	0.920114	0.917261	0.915835	0.918688	0.918688	0.887304	0.921541	0.912981	0.918688	0.907275	0.910128	0.920114	0.912981	0.918688	0.917261	0.917261	0.911555	0.938659	0.911555	0.89729	0.915835	0.915835	0.918688	0.918688	0.918688	0.918688	0.911555	0.911555	0.914408	0.914408	0.911555	0.917261	0.911555
114	PCV2a_Thailand_MF314196	0.875892	0.88873	0.89729	0.89729	0.89729	0.891583	0.894437	0.894437	0.89301	0.898716	0.895863	0.894437	0.895863	0.89729	0.900143	0.900143	0.898716	0.89729	0.900143	0.898716	0.868759	0.901569	0.894437	0.900143	0.88873	0.891583	0.900143	0.894437	0.900143	0.898716	0.898716	0.89301	0.978602	0.89301	0.878745	0.898716	0.898716	0.900143	0.900143	0.900143	0.900143	0.89301	0.89301	0.89729	0.89729	0.89301	0.898716	0.89301
115	PCV2a_Thailand_MF314202	0.874465	0.887304	0.895863	0.895863	0.895863	0.890157	0.89301	0.89301	0.891583	0.89729	0.894437	0.89301	0.894437	0.895863	0.898716	0.898716	0.89729	0.895863	0.898716	0.89729	0.867332	0.900143	0.89301	0.898716	0.887304	0.890157	0.898716	0.89301	0.898716	0.89729	0.89729	0.891583	0.978602	0.891583	0.877318	0.89729	0.89729	0.898716	0.898716	0.898716	0.898716	0.891583	0.891583	0.895863	0.895863	0.891583	0.89729	0.891583
116	PCV2a_Thailand_MF314203	0.874465	0.887304	0.895863	0.895863	0.895863	0.890157	0.89301	0.89301	0.891583	0.89729	0.894437	0.89301	0.894437	0.895863	0.898716	0.898716	0.89729	0.895863	0.898716	0.89729	0.867332	0.900143	0.89301	0.898716	0.887304	0.890157	0.898716	0.89301	0.898716	0.89729	0.89729	0.891583	0.978602	0.891583	0.877318	0.89729	0.89729	0.898716	0.898716	0.898716	0.898716	0.891583	0.891583	0.895863	0.895863	0.891583	0.89729	0.891583
117	PCV2a_Thailand_MF314227	0.874465	0.887304	0.895863	0.895863	0.895863	0.890157	0.89301	0.89301	0.891583	0.89729	0.894437	0.89301	0.894437	0.895863	0.898716	0.898716	0.89729	0.895863	0.898716	0.89729	0.867332	0.900143	0.89301	0.898716	0.887304	0.890157	0.898716	0.89301	0.898716	0.89729	0.89729	0.891583	0.981455	0.891583	0.877318	0.89729	0.89729	0.898716	0.898716	0.898716	0.898716	0.891583	0.891583	0.895863	0.895863	0.891583	0.89729	0.891583
118	PCV2a_US_AF264038	0.877318	0.89301	0.900143	0.900143	0.900143	0.89301	0.895863	0.895863	0.894437	0.902996	0.900143	0.895863	0.900143	0.901569	0.904422	0.904422	0.902996	0.898716	0.904422	0.902996	0.871612	0.902996	0.898716	0.904422	0.890157	0.89301	0.904422	0.898716	0.904422	0.900143	0.900143	0.894437	0.940086	0.894437	0.880171	0.898716	0.898716	0.904422	0.904422	0.904422	0.904422	0.89729	0.89729	0.900143	0.900143	0.894437	0.900143	0.894437
119	PCV2a_US_DQ629114	0.875892	0.891583	0.898716	0.898716	0.898716	0.891583	0.894437	0.894437	0.89301	0.901569	0.898716	0.894437	0.898716	0.900143	0.902996	0.902996	0.901569	0.89729	0.902996	0.901569	0.871612	0.901569	0.89729	0.902996	0.88873	0.891583	0.902996	0.89729	0.902996	0.898716	0.898716	0.89301	0.938659	0.89301	0.878745	0.89729	0.89729	0.902996	0.902996	0.902996	0.902996	0.895863	0.895863	0.898716	0.898716	0.89301	0.898716	0.89301
120	PCV2a_US_KT868418	0.878745	0.894437	0.901569	0.901569	0.901569	0.894437	0.89729	0.89729	0.895863	0.904422	0.901569	0.89729	0.901569	0.902996	0.905849	0.905849	0.904422	0.900143	0.905849	0.904422	0.873039	0.904422	0.900143	0.905849	0.891583	0.894437	0.905849	0.900143	0.905849	0.901569	0.901569	0.898716	0.941512	0.895863	0.881598	0.900143	0.900143	0.905849	0.905849	0.905849	0.905849	0.898716	0.898716	0.901569	0.901569	0.895863	0.901569	0.895863
121	PCV2a_US_KX098762	0.880171	0.895863	0.902996	0.902996	0.902996	0.895863	0.898716	0.898716	0.89729	0.905849	0.902996	0.898716	0.902996	0.904422	0.907275	0.907275	0.905849	0.901569	0.907275	0.905849	0.874465	0.905849	0.901569	0.907275	0.894437	0.895863	0.907275	0.901569	0.907275	0.902996	0.902996	0.89729	0.942939	0.89729	0.883024	0.901569	0.901569	0.907275	0.907275	0.907275	0.907275	0.900143	0.900143	0.902996	0.902996	0.89729	0.902996	0.89729
122	PCV2a_Vietnam_KM042397	0.875892	0.885877	0.894437	0.894437	0.894437	0.88873	0.891583	0.891583	0.890157	0.895863	0.89301	0.891583	0.89301	0.894437	0.89729	0.89729	0.895863	0.894437	0.89729	0.895863	0.865906	0.898716	0.891583	0.89729	0.885877	0.88873	0.89729	0.891583	0.89729	0.89729	0.89729	0.891583	0.975749	0.890157	0.878745	0.895863	0.895863	0.89729	0.89729	0.89729	0.89729	0.890157	0.890157	0.894437	0.894437	0.890157	0.895863	0.890157
123	PCV2b_Belgium_EF990644	0.918688	0.934379	0.941512	0.941512	0.941512	0.935806	0.938659	0.938659	0.937233	0.941512	0.941512	0.937233	0.941512	0.942939	0.945792	0.945792	0.944365	0.940086	0.945792	0.944365	0.910128	0.944365	0.940086	0.945792	0.932953	0.935806	0.945792	0.940086	0.945792	0.941512	0.941512	0.935806	0.911555	0.935806	0.921541	0.940086	0.940086	0.945792	0.945792	0.945792	0.945792	0.938659	0.938659	0.941512	0.941512	0.937233	0.938659	0.937233
124	PCV2b_Belgium_EF990646	0.920114	0.935806	0.942939	0.942939	0.942939	0.937233	0.940086	0.940086	0.938659	0.942939	0.942939	0.938659	0.942939	0.944365	0.947218	0.947218	0.945792	0.941512	0.947218	0.945792	0.911555	0.945792	0.941512	0.947218	0.934379	0.937233	0.947218	0.941512	0.947218	0.942939	0.942939	0.937233	0.915835	0.937233	0.922967	0.941512	0.941512	0.947218	0.947218	0.947218	0.947218	0.940086	0.940086	0.942939	0.942939	0.938659	0.940086	0.938659
125	PCV2b_Belgium_EU909688	0.918688	0.934379	0.941512	0.941512	0.941512	0.935806	0.938659	0.938659	0.937233	0.941512	0.941512	0.937233	0.941512	0.942939	0.945792	0.945792	0.944365	0.940086	0.945792	0.944365	0.910128	0.944365	0.940086	0.945792	0.932953	0.935806	0.945792	0.940086	0.945792	0.941512	0.941512	0.935806	0.914408	0.935806	0.921541	0.940086	0.940086	0.945792	0.945792	0.945792	0.945792	0.938659	0.938659	0.941512	0.941512	0.937233	0.938659	0.937233
126	PCV2b_Brazil_DQ856564	0.917261	0.932953	0.940086	0.940086	0.940086	0.934379	0.937233	0.937233	0.935806	0.940086	0.940086	0.935806	0.940086	0.941512	0.944365	0.944365	0.942939	0.938659	0.944365	0.942939	0.908702	0.942939	0.938659	0.944365	0.931526	0.934379	0.944365	0.938659	0.944365	0.940086	0.940086	0.934379	0.911555	0.934379	0.920114	0.938659	0.938659	0.944365	0.944365	0.944365	0.944365	0.937233	0.937233	0.940086	0.940086	0.935806	0.937233	0.935806
127	PCV2b_Brazil_EU057185	0.915835	0.931526	0.938659	0.938659	0.938659	0.932953	0.935806	0.935806	0.934379	0.938659	0.938659	0.934379	0.938659	0.940086	0.942939	0.942939	0.941512	0.937233	0.942939	0.941512	0.907275	0.941512	0.937233	0.942939	0.9301	0.932953	0.942939	0.937233	0.942939	0.938659	0.938659	0.932953	0.911555	0.932953	0.918688	0.937233	0.937233	0.942939	0.942939	0.942939	0.942939	0.935806	0.935806	0.938659	0.938659	0.934379	0.935806	0.934379
128	PCV2b_Canada_DQ220733	0.915835	0.931526	0.938659	0.938659	0.938659	0.932953	0.935806	0.935806	0.934379	0.938659	0.940086	0.934379	0.938659	0.940086	0.942939	0.942939	0.942939	0.937233	0.942939	0.941512	0.910128	0.941512	0.937233	0.942939	0.9301	0.932953	0.942939	0.937233	0.942939	0.938659	0.938659	0.932953	0.912981	0.932953	0.918688	0.937233	0.937233	0.942939	0.942939	0.942939	0.942939	0.935806	0.935806	0.938659	0.938659	0.934379	0.938659	0.934379
129	PCV2b_Canada_FJ233906	0.914408	0.9301	0.937233	0.937233	0.937233	0.931526	0.934379	0.934379	0.932953	0.937233	0.938659	0.932953	0.937233	0.938659	0.941512	0.941512	0.941512	0.935806	0.941512	0.940086	0.905849	0.940086	0.935806	0.941512	0.928673	0.931526	0.941512	0.935806	0.941512	0.937233	0.937233	0.931526	0.907275	0.931526	0.917261	0.935806	0.935806	0.941512	0.941512	0.941512	0.941512	0.934379	0.934379	0.937233	0.937233	0.932953	0.934379	0.932953
130	PCV2b_Canada_JF290418	0.914408	0.9301	0.937233	0.937233	0.937233	0.931526	0.934379	0.934379	0.932953	0.937233	0.938659	0.932953	0.937233	0.938659	0.941512	0.941512	0.941512	0.935806	0.941512	0.940086	0.905849	0.940086	0.935806	0.941512	0.928673	0.931526	0.941512	0.935806	0.941512	0.937233	0.937233	0.931526	0.907275	0.931526	0.917261	0.935806	0.935806	0.941512	0.941512	0.941512	0.941512	0.934379	0.934379	0.937233	0.937233	0.932953	0.934379	0.932953
131	PCV2b_China_EF421969	0.917261	0.932953	0.940086	0.940086	0.940086	0.934379	0.937233	0.937233	0.935806	0.940086	0.940086	0.935806	0.940086	0.941512	0.944365	0.944365	0.942939	0.938659	0.944365	0.942939	0.908702	0.942939	0.938659	0.944365	0.931526	0.934379	0.944365	0.938659	0.944365	0.940086	0.940086	0.934379	0.910128	0.934379	0.920114	0.938659	0.938659	0.944365	0.944365	0.944365	0.944365	0.937233	0.937233	0.940086	0.940086	0.935806	0.937233	0.935806
132	PCV2b_China_EF493840	0.920114	0.935806	0.942939	0.942939	0.942939	0.937233	0.940086	0.940086	0.938659	0.942939	0.942939	0.938659	0.942939	0.944365	0.947218	0.947218	0.945792	0.941512	0.947218	0.945792	0.911555	0.945792	0.941512	0.947218	0.934379	0.937233	0.947218	0.941512	0.947218	0.942939	0.942939	0.938659	0.912981	0.937233	0.922967	0.941512	0.941512	0.947218	0.947218	0.947218	0.947218	0.940086	0.940086	0.942939	0.942939	0.938659	0.940086	0.938659
133	PCV2b_China_EF560609	0.912981	0.928673	0.935806	0.935806	0.935806	0.9301	0.932953	0.932953	0.931526	0.935806	0.935806	0.931526	0.935806	0.937233	0.940086	0.940086	0.938659	0.934379	0.940086	0.938659	0.904422	0.938659	0.934379	0.940086	0.927247	0.9301	0.940086	0.934379	0.940086	0.935806	0.935806	0.9301	0.904422	0.9301	0.915835	0.934379	0.934379	0.940086	0.940086	0.940086	0.940086	0.932953	0.932953	0.935806	0.935806	0.931526	0.932953	0.931526
134	PCV2b_China_EU366325	0.920114	0.935806	0.942939	0.942939	0.942939	0.937233	0.940086	0.940086	0.938659	0.942939	0.942939	0.938659	0.942939	0.944365	0.947218	0.947218	0.945792	0.941512	0.947218	0.945792	0.911555	0.945792	0.941512	0.947218	0.934379	0.937233	0.947218	0.941512	0.947218	0.942939	0.942939	0.937233	0.912981	0.937233	0.922967	0.941512	0.941512	0.947218	0.947218	0.947218	0.947218	0.940086	0.940086	0.942939	0.942939	0.938659	0.940086	0.938659
135	PCV2b_Denmark_EF565342	0.917261	0.932953	0.940086	0.940086	0.940086	0.934379	0.937233	0.937233	0.935806	0.940086	0.940086	0.935806	0.940086	0.941512	0.944365	0.944365	0.942939	0.938659	0.944365	0.942939	0.908702	0.942939	0.938659	0.944365	0.931526	0.934379	0.944365	0.938659	0.944365	0.940086	0.940086	0.934379	0.908702	0.934379	0.920114	0.938659	0.938659	0.944365	0.944365	0.944365	0.944365	0.937233	0.937233	0.940086	0.940086	0.935806	0.937233	0.935806
136	PCV2b_Denmark_EF565360	0.915835	0.931526	0.938659	0.938659	0.938659	0.932953	0.935806	0.935806	0.934379	0.938659	0.938659	0.934379	0.938659	0.940086	0.942939	0.942939	0.941512	0.937233	0.942939	0.941512	0.907275	0.941512	0.937233	0.942939	0.9301	0.932953	0.942939	0.937233	0.942939	0.938659	0.938659	0.932953	0.908702	0.932953	0.918688	0.937233	0.937233	0.942939	0.942939	0.942939	0.942939	0.935806	0.935806	0.938659	0.938659	0.934379	0.935806	0.934379
137	PCV2b_Denmark_EU136716	0.917261	0.932953	0.940086	0.940086	0.940086	0.934379	0.937233	0.937233	0.935806	0.940086	0.940086	0.935806	0.940086	0.941512	0.944365	0.944365	0.942939	0.938659	0.944365	0.942939	0.908702	0.942939	0.938659	0.944365	0.931526	0.934379	0.944365	0.938659	0.944365	0.940086	0.940086	0.934379	0.910128	0.934379	0.920114	0.938659	0.938659	0.944365	0.944365	0.944365	0.944365	0.937233	0.937233	0.940086	0.940086	0.935806	0.937233	0.935806
138	PCV2b_Denmark_FJ935780	0.915835	0.931526	0.938659	0.938659	0.938659	0.932953	0.935806	0.935806	0.934379	0.938659	0.938659	0.934379	0.938659	0.940086	0.942939	0.942939	0.941512	0.937233	0.942939	0.941512	0.907275	0.941512	0.937233	0.942939	0.9301	0.932953	0.942939	0.937233	0.942939	0.938659	0.938659	0.934379	0.908702	0.932953	0.918688	0.937233	0.937233	0.942939	0.942939	0.942939	0.942939	0.935806	0.935806	0.938659	0.938659	0.934379	0.935806	0.934379
139	PCV2b_France_AY321982	0.914408	0.9301	0.937233	0.937233	0.937233	0.931526	0.934379	0.934379	0.932953	0.937233	0.937233	0.932953	0.937233	0.938659	0.941512	0.941512	0.940086	0.935806	0.941512	0.940086	0.905849	0.940086	0.935806	0.941512	0.928673	0.931526	0.941512	0.935806	0.941512	0.937233	0.937233	0.931526	0.924394	0.931526	0.917261	0.935806	0.935806	0.941512	0.941512	0.941512	0.941512	0.934379	0.934379	0.937233	0.937233	0.932953	0.934379	0.932953
140	PCV2b_France_AF201311	0.918688	0.934379	0.941512	0.941512	0.941512	0.935806	0.938659	0.938659	0.937233	0.941512	0.941512	0.937233	0.941512	0.942939	0.945792	0.945792	0.944365	0.940086	0.945792	0.944365	0.910128	0.944365	0.940086	0.945792	0.932953	0.935806	0.945792	0.940086	0.945792	0.941512	0.941512	0.935806	0.910128	0.935806	0.921541	0.940086	0.940086	0.945792	0.945792	0.945792	0.945792	0.938659	0.938659	0.941512	0.941512	0.937233	0.938659	0.937233
141	PCV2b_France_JN662674	0.915835	0.931526	0.938659	0.938659	0.938659	0.932953	0.935806	0.935806	0.934379	0.938659	0.938659	0.934379	0.938659	0.940086	0.942939	0.942939	0.941512	0.937233	0.942939	0.941512	0.907275	0.941512	0.937233	0.942939	0.9301	0.932953	0.942939	0.937233	0.942939	0.938659	0.938659	0.932953	0.922967	0.932953	0.918688	0.937233	0.937233	0.942939	0.942939	0.942939	0.942939	0.935806	0.935806	0.938659	0.938659	0.934379	0.935806	0.934379
142	PCV2b_Germany_KJ679446	0.92582	0.938659	0.945792	0.945792	0.945792	0.942939	0.945792	0.945792	0.944365	0.945792	0.945792	0.944365	0.945792	0.947218	0.950071	0.950071	0.948645	0.947218	0.950071	0.948645	0.917261	0.951498	0.944365	0.950071	0.940086	0.942939	0.950071	0.944365	0.950071	0.948645	0.948645	0.942939	0.914408	0.942939	0.928673	0.947218	0.947218	0.950071	0.950071	0.950071	0.950071	0.942939	0.942939	0.945792	0.945792	0.944365	0.945792	0.944365
143	PCV2b_Germany_KY388474	0.918688	0.934379	0.941512	0.941512	0.941512	0.935806	0.938659	0.938659	0.937233	0.941512	0.941512	0.937233	0.941512	0.942939	0.945792	0.945792	0.944365	0.940086	0.945792	0.944365	0.910128	0.944365	0.940086	0.945792	0.932953	0.935806	0.945792	0.940086	0.945792	0.941512	0.941512	0.935806	0.910128	0.935806	0.921541	0.940086	0.940086	0.945792	0.945792	0.945792	0.945792	0.938659	0.938659	0.941512	0.941512	0.937233	0.938659	0.937233
144	PCV2b_Germany_KY440165	0.917261	0.932953	0.940086	0.940086	0.940086	0.934379	0.937233	0.937233	0.935806	0.940086	0.940086	0.935806	0.940086	0.941512	0.944365	0.944365	0.942939	0.938659	0.944365	0.942939	0.908702	0.942939	0.938659	0.944365	0.931526	0.934379	0.944365	0.938659	0.944365	0.940086	0.940086	0.934379	0.910128	0.934379	0.920114	0.938659	0.938659	0.944365	0.944365	0.944365	0.944365	0.937233	0.937233	0.940086	0.940086	0.935806	0.937233	0.935806
145	PCV2b_Korea_EU450584	0.915835	0.931526	0.938659	0.938659	0.938659	0.932953	0.935806	0.935806	0.934379	0.941512	0.938659	0.934379	0.938659	0.940086	0.942939	0.942939	0.941512	0.937233	0.942939	0.941512	0.907275	0.941512	0.937233	0.942939	0.9301	0.932953	0.942939	0.937233	0.942939	0.938659	0.938659	0.932953	0.912981	0.932953	0.918688	0.937233	0.937233	0.942939	0.942939	0.942939	0.942939	0.935806	0.935806	0.938659	0.938659	0.934379	0.935806	0.934379
146	PCV2b_Korea_JF317570	0.912981	0.928673	0.935806	0.935806	0.935806	0.9301	0.932953	0.932953	0.931526	0.935806	0.935806	0.931526	0.935806	0.937233	0.940086	0.940086	0.938659	0.934379	0.940086	0.938659	0.904422	0.938659	0.934379	0.940086	0.927247	0.9301	0.940086	0.934379	0.940086	0.935806	0.935806	0.9301	0.910128	0.9301	0.915835	0.934379	0.934379	0.940086	0.940086	0.940086	0.940086	0.932953	0.932953	0.935806	0.935806	0.931526	0.932953	0.931526
147	PCV2b_Netherland_AF201897	0.921541	0.937233	0.944365	0.944365	0.944365	0.938659	0.941512	0.941512	0.940086	0.944365	0.944365	0.940086	0.944365	0.945792	0.948645	0.948645	0.947218	0.942939	0.948645	0.947218	0.912981	0.947218	0.942939	0.948645	0.935806	0.938659	0.948645	0.942939	0.948645	0.944365	0.944365	0.938659	0.914408	0.938659	0.924394	0.942939	0.942939	0.948645	0.948645	0.948645	0.948645	0.941512	0.941512	0.944365	0.944365	0.940086	0.941512	0.940086
148	PCV2b_Netherland_AY484408	0.920114	0.935806	0.942939	0.942939	0.942939	0.937233	0.940086	0.940086	0.938659	0.942939	0.942939	0.938659	0.942939	0.944365	0.947218	0.947218	0.945792	0.941512	0.947218	0.945792	0.911555	0.945792	0.941512	0.947218	0.934379	0.937233	0.947218	0.941512	0.947218	0.942939	0.942939	0.937233	0.912981	0.937233	0.922967	0.941512	0.941512	0.947218	0.947218	0.947218	0.947218	0.940086	0.940086	0.942939	0.942939	0.938659	0.940086	0.938659
149	PCV2b_Netherland_AY484415	0.917261	0.932953	0.940086	0.940086	0.940086	0.934379	0.937233	0.937233	0.935806	0.940086	0.940086	0.935806	0.940086	0.941512	0.944365	0.944365	0.942939	0.938659	0.944365	0.942939	0.908702	0.942939	0.938659	0.944365	0.931526	0.934379	0.944365	0.938659	0.944365	0.940086	0.940086	0.934379	0.910128	0.934379	0.920114	0.938659	0.938659	0.944365	0.944365	0.944365	0.944365	0.937233	0.937233	0.940086	0.940086	0.935806	0.937233	0.935806
150	PCV2b_Poland_EU444006	0.918688	0.934379	0.941512	0.941512	0.941512	0.935806	0.938659	0.938659	0.937233	0.941512	0.941512	0.937233	0.941512	0.942939	0.945792	0.945792	0.944365	0.940086	0.945792	0.944365	0.910128	0.944365	0.940086	0.945792	0.932953	0.935806	0.945792	0.940086	0.945792	0.941512	0.941512	0.935806	0.911555	0.935806	0.921541	0.940086	0.940086	0.945792	0.945792	0.945792	0.945792	0.938659	0.938659	0.941512	0.941512	0.937233	0.938659	0.937233
151	PCV2b_Poland_EU444010	0.918688	0.934379	0.941512	0.941512	0.941512	0.935806	0.938659	0.938659	0.937233	0.941512	0.941512	0.937233	0.941512	0.942939	0.945792	0.945792	0.944365	0.940086	0.945792	0.944365	0.911555	0.944365	0.940086	0.945792	0.932953	0.935806	0.945792	0.940086	0.945792	0.941512	0.941512	0.935806	0.911555	0.935806	0.921541	0.940086	0.940086	0.945792	0.945792	0.945792	0.945792	0.938659	0.938659	0.941512	0.941512	0.937233	0.938659	0.937233
152	PCV2b_Spain_GU049342	0.918688	0.934379	0.941512	0.941512	0.941512	0.935806	0.938659	0.938659	0.937233	0.941512	0.941512	0.937233	0.941512	0.942939	0.945792	0.945792	0.944365	0.940086	0.945792	0.944365	0.908702	0.944365	0.940086	0.945792	0.932953	0.935806	0.945792	0.940086	0.945792	0.941512	0.941512	0.935806	0.908702	0.935806	0.921541	0.940086	0.940086	0.945792	0.945792	0.945792	0.945792	0.938659	0.938659	0.941512	0.941512	0.937233	0.938659	0.937233
153	PCV2b_Sweden_EF184227	0.914408	0.9301	0.937233	0.937233	0.937233	0.931526	0.934379	0.934379	0.932953	0.937233	0.937233	0.932953	0.937233	0.938659	0.941512	0.941512	0.940086	0.935806	0.941512	0.940086	0.905849	0.940086	0.935806	0.941512	0.928673	0.931526	0.941512	0.935806	0.941512	0.937233	0.937233	0.931526	0.907275	0.931526	0.917261	0.935806	0.935806	0.941512	0.941512	0.941512	0.941512	0.934379	0.934379	0.937233	0.937233	0.932953	0.934379	0.932953
154	PCV2b_Sweden_EF371550	0.917261	0.932953	0.940086	0.940086	0.940086	0.934379	0.937233	0.937233	0.935806	0.940086	0.940086	0.935806	0.940086	0.941512	0.944365	0.944365	0.942939	0.938659	0.944365	0.942939	0.908702	0.942939	0.938659	0.944365	0.931526	0.934379	0.944365	0.938659	0.944365	0.940086	0.940086	0.934379	0.910128	0.934379	0.920114	0.938659	0.938659	0.944365	0.944365	0.944365	0.944365	0.937233	0.937233	0.940086	0.940086	0.935806	0.937233	0.935806
155	PCV2b_Taiwan_GQ911590	0.912981	0.928673	0.935806	0.935806	0.935806	0.9301	0.932953	0.932953	0.931526	0.935806	0.935806	0.931526	0.935806	0.937233	0.940086	0.940086	0.938659	0.934379	0.940086	0.938659	0.904422	0.938659	0.934379	0.940086	0.927247	0.9301	0.940086	0.934379	0.940086	0.935806	0.935806	0.9301	0.907275	0.9301	0.915835	0.934379	0.934379	0.940086	0.940086	0.940086	0.940086	0.932953	0.932953	0.935806	0.935806	0.931526	0.932953	0.931526
156	PCV2b_Taiwan_JF683393	0.912981	0.928673	0.935806	0.935806	0.935806	0.9301	0.932953	0.932953	0.931526	0.935806	0.935806	0.931526	0.935806	0.937233	0.940086	0.940086	0.938659	0.934379	0.940086	0.938659	0.904422	0.938659	0.934379	0.940086	0.927247	0.9301	0.940086	0.934379	0.940086	0.935806	0.935806	0.9301	0.907275	0.9301	0.915835	0.934379	0.934379	0.940086	0.940086	0.940086	0.940086	0.932953	0.932953	0.935806	0.935806	0.931526	0.932953	0.931526
157	PCV2b_Thailand_JQ387582	0.917261	0.932953	0.940086	0.940086	0.940086	0.934379	0.937233	0.937233	0.935806	0.940086	0.940086	0.935806	0.940086	0.941512	0.944365	0.944365	0.942939	0.938659	0.944365	0.942939	0.908702	0.942939	0.938659	0.944365	0.931526	0.934379	0.944365	0.938659	0.944365	0.940086	0.940086	0.934379	0.910128	0.934379	0.920114	0.938659	0.938659	0.944365	0.944365	0.944365	0.944365	0.937233	0.937233	0.940086	0.940086	0.935806	0.937233	0.935806
158	PCV2b_Thailand_MF314197	0.920114	0.935806	0.942939	0.942939	0.942939	0.937233	0.940086	0.940086	0.938659	0.942939	0.942939	0.938659	0.942939	0.944365	0.947218	0.947218	0.945792	0.941512	0.947218	0.945792	0.911555	0.945792	0.941512	0.947218	0.934379	0.937233	0.947218	0.941512	0.947218	0.942939	0.942939	0.937233	0.911555	0.937233	0.922967	0.941512	0.941512	0.947218	0.947218	0.947218	0.947218	0.940086	0.940086	0.942939	0.942939	0.938659	0.940086	0.938659
159	PCV2b_Thailand_MF314222	0.915835	0.931526	0.938659	0.938659	0.938659	0.932953	0.935806	0.935806	0.934379	0.938659	0.938659	0.934379	0.938659	0.940086	0.942939	0.942939	0.941512	0.937233	0.942939	0.941512	0.907275	0.941512	0.937233	0.942939	0.9301	0.932953	0.942939	0.937233	0.942939	0.938659	0.938659	0.932953	0.908702	0.932953	0.918688	0.937233	0.937233	0.942939	0.942939	0.942939	0.942939	0.935806	0.935806	0.938659	0.938659	0.934379	0.935806	0.934379
160	PCV2b_Thailand_MF314262	0.914408	0.9301	0.937233	0.937233	0.937233	0.931526	0.934379	0.934379	0.932953	0.937233	0.937233	0.932953	0.937233	0.938659	0.941512	0.941512	0.940086	0.935806	0.941512	0.940086	0.905849	0.940086	0.935806	0.941512	0.928673	0.931526	0.941512	0.935806	0.941512	0.937233	0.937233	0.931526	0.907275	0.931526	0.917261	0.935806	0.935806	0.941512	0.941512	0.941512	0.941512	0.934379	0.934379	0.937233	0.937233	0.932953	0.934379	0.932953
161	PCV2b_UK_AJ293869	0.914408	0.9301	0.937233	0.937233	0.937233	0.931526	0.934379	0.934379	0.932953	0.937233	0.937233	0.932953	0.937233	0.938659	0.941512	0.941512	0.940086	0.935806	0.941512	0.940086	0.905849	0.940086	0.935806	0.941512	0.928673	0.931526	0.941512	0.935806	0.941512	0.937233	0.937233	0.931526	0.910128	0.931526	0.917261	0.935806	0.935806	0.941512	0.941512	0.941512	0.941512	0.934379	0.934379	0.937233	0.937233	0.932953	0.934379	0.932953
162	PCV2b_UK_JX193799	0.915835	0.931526	0.938659	0.938659	0.938659	0.932953	0.935806	0.935806	0.934379	0.938659	0.938659	0.934379	0.938659	0.940086	0.942939	0.942939	0.941512	0.937233	0.942939	0.941512	0.907275	0.941512	0.937233	0.942939	0.9301	0.932953	0.942939	0.937233	0.942939	0.938659	0.938659	0.932953	0.908702	0.932953	0.918688	0.937233	0.937233	0.942939	0.942939	0.942939	0.942939	0.935806	0.935806	0.938659	0.938659	0.934379	0.935806	0.934379
163	PCV2b_UK_KY806049	0.914408	0.9301	0.937233	0.937233	0.937233	0.931526	0.934379	0.934379	0.932953	0.937233	0.937233	0.932953	0.937233	0.938659	0.941512	0.941512	0.940086	0.935806	0.941512	0.940086	0.907275	0.940086	0.935806	0.941512	0.928673	0.931526	0.941512	0.935806	0.941512	0.937233	0.937233	0.931526	0.912981	0.931526	0.917261	0.935806	0.935806	0.941512	0.941512	0.941512	0.941512	0.934379	0.934379	0.937233	0.937233	0.932953	0.937233	0.932953
164	PCV2b_US_DQ629120	0.914408	0.9301	0.937233	0.937233	0.937233	0.931526	0.934379	0.934379	0.932953	0.937233	0.937233	0.932953	0.937233	0.938659	0.941512	0.941512	0.940086	0.935806	0.941512	0.940086	0.911555	0.940086	0.935806	0.941512	0.928673	0.931526	0.941512	0.935806	0.941512	0.937233	0.940086	0.931526	0.907275	0.931526	0.917261	0.935806	0.935806	0.941512	0.941512	0.941512	0.941512	0.934379	0.934379	0.937233	0.937233	0.932953	0.937233	0.932953
165	PCV2b_US_EF452351	0.921541	0.937233	0.944365	0.944365	0.944365	0.938659	0.941512	0.941512	0.940086	0.944365	0.944365	0.940086	0.944365	0.945792	0.948645	0.948645	0.947218	0.942939	0.948645	0.947218	0.912981	0.947218	0.942939	0.948645	0.935806	0.938659	0.948645	0.942939	0.948645	0.944365	0.944365	0.938659	0.912981	0.938659	0.924394	0.942939	0.942939	0.948645	0.948645	0.948645	0.948645	0.941512	0.941512	0.944365	0.944365	0.940086	0.941512	0.940086
166	PCV2b_US_EU589463	0.914408	0.9301	0.937233	0.937233	0.937233	0.931526	0.934379	0.934379	0.932953	0.937233	0.938659	0.932953	0.937233	0.938659	0.941512	0.941512	0.941512	0.935806	0.941512	0.940086	0.905849	0.940086	0.935806	0.941512	0.928673	0.931526	0.941512	0.935806	0.941512	0.937233	0.937233	0.931526	0.907275	0.931526	0.917261	0.935806	0.935806	0.941512	0.941512	0.941512	0.941512	0.934379	0.934379	0.937233	0.937233	0.932953	0.934379	0.932953
167	PCV2b_US_KT868432	0.921541	0.937233	0.944365	0.944365	0.944365	0.938659	0.941512	0.941512	0.940086	0.944365	0.944365	0.940086	0.944365	0.945792	0.948645	0.948645	0.947218	0.942939	0.948645	0.947218	0.912981	0.947218	0.942939	0.948645	0.935806	0.938659	0.948645	0.942939	0.948645	0.944365	0.944365	0.938659	0.912981	0.938659	0.924394	0.942939	0.942939	0.948645	0.948645	0.948645	0.948645	0.941512	0.941512	0.944365	0.944365	0.940086	0.941512	0.940086
168	PCV2b_Vietnam_JQ181585	0.915835	0.931526	0.938659	0.938659	0.938659	0.932953	0.935806	0.935806	0.934379	0.941512	0.938659	0.934379	0.938659	0.940086	0.942939	0.942939	0.941512	0.937233	0.942939	0.941512	0.907275	0.941512	0.937233	0.942939	0.9301	0.932953	0.942939	0.937233	0.942939	0.938659	0.938659	0.932953	0.911555	0.932953	0.918688	0.937233	0.937233	0.942939	0.942939	0.942939	0.942939	0.935806	0.935806	0.938659	0.938659	0.934379	0.935806	0.934379
169	PCV2b_Vietnam_KC238430	0.911555	0.927247	0.934379	0.934379	0.934379	0.9301	0.932953	0.932953	0.931526	0.934379	0.934379	0.9301	0.934379	0.935806	0.938659	0.938659	0.937233	0.932953	0.938659	0.937233	0.902996	0.937233	0.932953	0.938659	0.927247	0.9301	0.938659	0.932953	0.938659	0.934379	0.934379	0.928673	0.904422	0.928673	0.914408	0.932953	0.932953	0.938659	0.938659	0.938659	0.938659	0.931526	0.931526	0.934379	0.934379	0.9301	0.931526	0.931526
170	PCV2b_Vietnam_KM042406	0.917261	0.932953	0.940086	0.940086	0.940086	0.934379	0.937233	0.937233	0.935806	0.940086	0.940086	0.935806	0.940086	0.941512	0.944365	0.944365	0.942939	0.938659	0.944365	0.942939	0.908702	0.942939	0.938659	0.944365	0.931526	0.934379	0.944365	0.938659	0.944365	0.940086	0.940086	0.934379	0.910128	0.934379	0.920114	0.938659	0.938659	0.944365	0.944365	0.944365	0.944365	0.937233	0.937233	0.940086	0.940086	0.935806	0.937233	0.935806
171	PCV2c_Brazil_KJ094599	0.865906	0.881598	0.88873	0.88873	0.88873	0.881598	0.884451	0.884451	0.883024	0.88873	0.891583	0.887304	0.88873	0.890157	0.89301	0.89301	0.894437	0.887304	0.89301	0.891583	0.865906	0.891583	0.887304	0.89301	0.878745	0.881598	0.89301	0.887304	0.89301	0.88873	0.88873	0.883024	0.8602	0.883024	0.870185	0.887304	0.887304	0.89301	0.89301	0.89301	0.89301	0.885877	0.885877	0.88873	0.88873	0.883024	0.88873	0.883024
172	PCV2c_Denmark_EU148503	0.867332	0.883024	0.890157	0.890157	0.890157	0.883024	0.885877	0.885877	0.884451	0.890157	0.89301	0.88873	0.890157	0.891583	0.894437	0.894437	0.895863	0.88873	0.894437	0.89301	0.867332	0.89301	0.88873	0.894437	0.880171	0.883024	0.894437	0.88873	0.894437	0.890157	0.890157	0.884451	0.861626	0.884451	0.871612	0.88873	0.88873	0.894437	0.894437	0.894437	0.894437	0.887304	0.887304	0.890157	0.890157	0.884451	0.890157	0.884451
173	PCV2c_Denmark_EU148504	0.867332	0.883024	0.891583	0.891583	0.891583	0.884451	0.887304	0.887304	0.885877	0.890157	0.89301	0.88873	0.890157	0.891583	0.894437	0.894437	0.895863	0.88873	0.894437	0.89301	0.865906	0.89301	0.88873	0.894437	0.881598	0.884451	0.894437	0.88873	0.894437	0.890157	0.890157	0.884451	0.863053	0.884451	0.871612	0.890157	0.890157	0.894437	0.894437	0.894437	0.894437	0.887304	0.887304	0.891583	0.891583	0.885877	0.890157	0.885877
174	PCV2c_Denmark_EU148505	0.870185	0.885877	0.89301	0.89301	0.89301	0.885877	0.88873	0.88873	0.887304	0.89301	0.895863	0.891583	0.89301	0.894437	0.89729	0.89729	0.898716	0.891583	0.89729	0.895863	0.867332	0.895863	0.891583	0.89729	0.883024	0.885877	0.89729	0.891583	0.89729	0.89301	0.89301	0.887304	0.858773	0.887304	0.874465	0.891583	0.891583	0.89729	0.89729	0.89729	0.89729	0.890157	0.890157	0.89301	0.89301	0.887304	0.890157	0.887304
175	PCV2d_Brazil_KJ187306	0.96719	0.980029	0.985735	0.985735	0.985735	0.982882	0.985735	0.985735	0.984308	0.987161	0.988588	0.985735	0.987161	0.990014	0.990014	0.990014	0.990014	0.988588	0.990014	0.988588	0.957204	0.991441	0.985735	0.991441	0.980029	0.982882	0.990014	0.985735	0.991441	0.990014	0.990014	0.982882	0.895863	0.985735	0.968616	0.987161	0.987161	0.991441	0.990014	0.991441	0.991441	0.984308	0.984308	0.985735	0.985735	0.984308	0.987161	0.984308
176	PCV2d_Brazil_KT819169	0.971469	0.984308	0.990014	0.990014	0.990014	0.987161	0.990014	0.990014	0.988588	0.991441	0.990014	0.987161	0.991441	0.991441	0.991441	0.991441	0.991441	0.992867	0.994294	0.990014	0.961484	0.992867	0.990014	0.99572	0.984308	0.987161	0.991441	0.990014	0.99572	0.991441	0.991441	0.987161	0.89729	0.987161	0.970043	0.991441	0.991441	0.99572	0.994294	0.99572	0.99572	0.988588	0.988588	0.990014	0.990014	0.988588	0.991441	0.988588
177	PCV2d_China_EF989713	0.948645	0.964337	0.968616	0.968616	0.968616	0.961484	0.964337	0.964337	0.96291	0.968616	0.96719	0.96291	0.971469	0.971469	0.968616	0.968616	0.970043	0.970043	0.971469	0.96719	0.940086	0.96719	0.970043	0.972896	0.958631	0.961484	0.968616	0.970043	0.972896	0.965763	0.965763	0.961484	0.912981	0.964337	0.944365	0.96719	0.96719	0.972896	0.971469	0.972896	0.972896	0.968616	0.968616	0.968616	0.968616	0.96291	0.965763	0.96291
178	PCV2d_China_KC800641	0.968616	0.981455	0.987161	0.987161	0.987161	0.984308	0.987161	0.987161	0.985735	0.988588	0.987161	0.984308	0.988588	0.988588	0.988588	0.988588	0.988588	0.990014	0.991441	0.987161	0.958631	0.990014	0.987161	0.992867	0.981455	0.984308	0.988588	0.987161	0.992867	0.988588	0.988588	0.984308	0.900143	0.984308	0.96719	0.988588	0.988588	0.992867	0.991441	0.992867	0.992867	0.985735	0.985735	0.987161	0.987161	0.985735	0.988588	0.985735
179	PCV2d_China_KX247835	0.964337	0.977175	0.982882	0.982882	0.982882	0.980029	0.982882	0.982882	0.981455	0.987161	0.985735	0.980029	0.984308	0.984308	0.984308	0.984308	0.987161	0.985735	0.987161	0.982882	0.954351	0.985735	0.982882	0.988588	0.977175	0.980029	0.984308	0.982882	0.988588	0.984308	0.984308	0.980029	0.894437	0.980029	0.96291	0.984308	0.984308	0.988588	0.987161	0.988588	0.988588	0.981455	0.981455	0.982882	0.982882	0.981455	0.984308	0.981455
180	PCV2d_China_MF981846	0.971469	0.984308	0.990014	0.990014	0.990014	0.987161	0.990014	0.990014	0.988588	0.991441	0.992867	0.990014	0.991441	0.994294	0.994294	0.994294	0.994294	0.992867	0.994294	0.992867	0.961484	0.99572	0.990014	0.99572	0.984308	0.987161	0.994294	0.990014	0.99572	0.994294	0.994294	0.987161	0.898716	0.990014	0.972896	0.991441	0.991441	0.99572	0.994294	0.99572	0.99572	0.988588	0.988588	0.990014	0.990014	0.988588	0.991441	0.988588
181	PCV2d_Germany_KP698394	0.972896	0.985735	0.991441	0.991441	0.991441	0.988588	0.991441	0.991441	0.990014	0.992867	0.991441	0.988588	0.992867	0.992867	0.992867	0.992867	0.992867	0.994294	0.99572	0.991441	0.96291	0.994294	0.991441	0.997147	0.985735	0.988588	0.992867	0.991441	0.997147	0.992867	0.992867	0.988588	0.898716	0.988588	0.971469	0.992867	0.992867	0.997147	0.99572	0.997147	0.997147	0.990014	0.990014	0.991441	0.991441	0.990014	0.992867	0.990014
182	PCV2d_Germany_KP698395	0.972896	0.985735	0.991441	0.991441	0.991441	0.988588	0.991441	0.991441	0.990014	0.992867	0.991441	0.988588	0.992867	0.992867	0.992867	0.992867	0.992867	0.994294	0.99572	0.991441	0.96291	0.994294	0.991441	0.997147	0.985735	0.988588	0.992867	0.991441	0.997147	0.992867	0.992867	0.988588	0.898716	0.988588	0.971469	0.992867	0.992867	0.997147	0.99572	0.997147	0.997147	0.990014	0.990014	0.991441	0.991441	0.990014	0.992867	0.990014
183	PCV2d_Germany_KP698400	0.971469	0.984308	0.990014	0.990014	0.990014	0.987161	0.990014	0.990014	0.988588	0.991441	0.990014	0.987161	0.991441	0.991441	0.991441	0.991441	0.991441	0.992867	0.994294	0.990014	0.961484	0.992867	0.990014	0.99572	0.984308	0.987161	0.991441	0.990014	0.99572	0.991441	0.991441	0.987161	0.89729	0.987161	0.970043	0.991441	0.991441	0.99572	0.994294	0.99572	0.99572	0.988588	0.988588	0.990014	0.990014	0.988588	0.991441	0.988588
184	PCV2d_Korea_KX808477	0.971469	0.984308	0.990014	0.990014	0.990014	0.987161	0.990014	0.990014	0.988588	0.991441	0.992867	0.990014	0.991441	0.994294	0.994294	0.994294	0.994294	0.992867	0.994294	0.992867	0.961484	0.99572	0.990014	0.99572	0.984308	0.987161	0.994294	0.990014	0.99572	0.994294	0.994294	0.987161	0.901569	0.990014	0.972896	0.991441	0.991441	0.99572	0.994294	0.99572	0.99572	0.988588	0.988588	0.990014	0.990014	0.988588	0.991441	0.988588
185	PCV2d_Korea_KY810324	0.971469	0.984308	0.990014	0.990014	0.990014	0.987161	0.990014	0.990014	0.988588	0.991441	0.990014	0.988588	0.991441	0.991441	0.991441	0.991441	0.991441	0.992867	0.994294	0.990014	0.961484	0.992867	0.990014	0.99572	0.984308	0.987161	0.991441	0.990014	0.99572	0.991441	0.991441	0.987161	0.89729	0.987161	0.970043	0.991441	0.991441	0.99572	0.994294	0.99572	0.99572	0.988588	0.988588	0.990014	0.990014	0.988588	0.991441	0.988588
186	PCV2d_Netherland_AY484410	0.944365	0.958631	0.965763	0.965763	0.965763	0.958631	0.961484	0.961484	0.960057	0.965763	0.96719	0.960057	0.965763	0.965763	0.965763	0.965763	0.970043	0.964337	0.968616	0.964337	0.934379	0.964337	0.964337	0.970043	0.955777	0.958631	0.965763	0.964337	0.970043	0.96291	0.96291	0.958631	0.908702	0.958631	0.941512	0.964337	0.964337	0.970043	0.968616	0.970043	0.970043	0.96291	0.96291	0.965763	0.965763	0.960057	0.965763	0.960057
187	PCV2d_Taiwan_JQ390467	0.968616	0.984308	0.990014	0.990014	0.990014	0.984308	0.987161	0.987161	0.985735	0.991441	0.990014	0.984308	0.991441	0.991441	0.991441	0.991441	0.991441	0.990014	0.994294	0.990014	0.958631	0.990014	0.990014	0.99572	0.981455	0.984308	0.991441	0.990014	0.99572	0.988588	0.988588	0.984308	0.89729	0.984308	0.96719	0.988588	0.988588	0.99572	0.994294	0.99572	0.99572	0.988588	0.988588	0.990014	0.990014	0.985735	0.988588	0.985735
188	PCV2d_Taiwan_MF169698	0.970043	0.985735	0.991441	0.991441	0.991441	0.985735	0.988588	0.988588	0.987161	0.992867	0.991441	0.985735	0.992867	0.992867	0.992867	0.992867	0.992867	0.991441	0.99572	0.991441	0.960057	0.991441	0.991441	0.997147	0.982882	0.985735	0.992867	0.991441	0.997147	0.990014	0.990014	0.985735	0.898716	0.985735	0.968616	0.990014	0.990014	0.997147	0.99572	0.997147	0.997147	0.990014	0.990014	0.991441	0.991441	0.987161	0.990014	0.987161
189	PCV2d_Thailand_MF314250	0.971469	0.984308	0.987161	0.987161	0.987161	0.984308	0.987161	0.987161	0.985735	0.988588	0.987161	0.984308	0.988588	0.988588	0.988588	0.988588	0.988588	0.990014	0.991441	0.987161	0.96291	0.990014	0.987161	0.992867	0.981455	0.984308	0.988588	0.987161	0.992867	0.988588	0.988588	0.984308	0.89729	0.984308	0.96719	0.988588	0.988588	0.992867	0.991441	0.992867	0.992867	0.985735	0.985735	0.987161	0.987161	0.985735	0.991441	0.985735
190	PCV2d_Thailand_MF314259	0.971469	0.984308	0.990014	0.990014	0.990014	0.987161	0.990014	0.990014	0.988588	0.991441	0.992867	0.990014	0.991441	0.994294	0.994294	0.994294	0.994294	0.992867	0.994294	0.992867	0.964337	0.99572	0.990014	0.99572	0.984308	0.987161	0.994294	0.990014	0.99572	0.994294	0.994294	0.987161	0.898716	0.990014	0.972896	0.991441	0.991441	0.99572	0.994294	0.99572	0.99572	0.988588	0.988588	0.990014	0.990014	0.988588	0.991441	0.988588
191	PCV2d_Thailand_MF314285	0.965763	0.978602	0.984308	0.984308	0.984308	0.981455	0.984308	0.984308	0.982882	0.985735	0.984308	0.981455	0.985735	0.985735	0.985735	0.985735	0.985735	0.987161	0.988588	0.984308	0.955777	0.987161	0.984308	0.990014	0.978602	0.981455	0.985735	0.984308	0.990014	0.985735	0.985735	0.981455	0.895863	0.981455	0.964337	0.985735	0.985735	0.990014	0.988588	0.990014	0.990014	0.982882	0.982882	0.984308	0.984308	0.982882	0.985735	0.982882
192	PCV2d_Thailand_MF314305	0.971469	0.984308	0.990014	0.990014	0.990014	0.987161	0.990014	0.990014	0.988588	0.991441	0.992867	0.990014	0.991441	0.994294	0.994294	0.994294	0.994294	0.992867	0.994294	0.992867	0.961484	0.99572	0.990014	0.99572	0.984308	0.987161	0.994294	0.990014	0.99572	0.994294	0.994294	0.987161	0.901569	0.990014	0.972896	0.991441	0.991441	0.99572	0.994294	0.99572	0.99572	0.988588	0.988588	0.990014	0.990014	0.988588	0.991441	0.988588
193	PCV2d_UK_KY806070	0.970043	0.982882	0.988588	0.988588	0.988588	0.985735	0.988588	0.988588	0.987161	0.990014	0.988588	0.985735	0.990014	0.990014	0.990014	0.990014	0.990014	0.991441	0.992867	0.988588	0.960057	0.991441	0.988588	0.994294	0.982882	0.985735	0.990014	0.988588	0.994294	0.990014	0.990014	0.985735	0.895863	0.985735	0.968616	0.990014	0.990014	0.994294	0.992867	0.994294	0.994294	0.987161	0.987161	0.988588	0.988588	0.987161	0.990014	0.987161
194	PCV2d_UK_KY806071	0.968616	0.981455	0.987161	0.987161	0.987161	0.984308	0.987161	0.987161	0.985735	0.990014	0.988588	0.984308	0.988588	0.988588	0.988588	0.988588	0.988588	0.990014	0.991441	0.988588	0.958631	0.990014	0.988588	0.992867	0.981455	0.985735	0.988588	0.988588	0.992867	0.988588	0.988588	0.984308	0.894437	0.984308	0.96719	0.988588	0.988588	0.992867	0.991441	0.992867	0.992867	0.987161	0.987161	0.987161	0.987161	0.987161	0.988588	0.985735
195	PCV2d_US_KT867804	0.968616	0.981455	0.987161	0.987161	0.987161	0.984308	0.987161	0.987161	0.985735	0.988588	0.990014	0.987161	0.988588	0.991441	0.991441	0.991441	0.991441	0.990014	0.991441	0.990014	0.958631	0.992867	0.987161	0.992867	0.981455	0.984308	0.991441	0.987161	0.992867	0.991441	0.991441	0.984308	0.895863	0.987161	0.970043	0.988588	0.988588	0.992867	0.991441	0.992867	0.992867	0.985735	0.985735	0.987161	0.987161	0.985735	0.988588	0.985735
196	PCV2d_US_KT867813	0.968616	0.981455	0.987161	0.987161	0.987161	0.984308	0.987161	0.987161	0.985735	0.988588	0.987161	0.984308	0.988588	0.988588	0.988588	0.988588	0.988588	0.990014	0.991441	0.987161	0.960057	0.990014	0.987161	0.992867	0.981455	0.984308	0.988588	0.987161	0.992867	0.988588	0.988588	0.984308	0.894437	0.984308	0.968616	0.988588	0.988588	0.992867	0.991441	0.992867	0.992867	0.985735	0.985735	0.987161	0.987161	0.985735	0.988588	0.985735
197	PCV2d_US_KU697128	0.972896	0.985735	0.991441	0.991441	0.991441	0.988588	0.991441	0.991441	0.990014	0.992867	0.991441	0.988588	0.992867	0.992867	0.992867	0.992867	0.992867	0.994294	0.99572	0.991441	0.96291	0.994294	0.991441	0.997147	0.985735	0.988588	0.992867	0.991441	0.997147	0.992867	0.992867	0.988588	0.898716	0.988588	0.971469	0.992867	0.992867	0.997147	0.99572	0.997147	0.997147	0.990014	0.990014	0.991441	0.991441	0.990014	0.992867	0.990014
198	PCV2d_US_KX510053	0.971469	0.984308	0.990014	0.990014	0.990014	0.987161	0.990014	0.990014	0.988588	0.991441	0.992867	0.990014	0.991441	0.994294	0.994294	0.994294	0.994294	0.992867	0.994294	0.992867	0.961484	0.99572	0.990014	0.99572	0.984308	0.987161	0.994294	0.990014	0.99572	0.994294	0.994294	0.987161	0.898716	0.990014	0.972896	0.991441	0.991441	0.99572	0.994294	0.99572	0.99572	0.988588	0.988588	0.990014	0.990014	0.988588	0.991441	0.988588
199	PCV2d_Vietnam_KC238435	0.968616	0.981455	0.987161	0.987161	0.987161	0.984308	0.987161	0.987161	0.985735	0.988588	0.987161	0.984308	0.988588	0.988588	0.988588	0.988588	0.988588	0.990014	0.991441	0.987161	0.960057	0.990014	0.987161	0.992867	0.981455	0.984308	0.988588	0.987161	0.992867	0.988588	0.988588	0.984308	0.894437	0.984308	0.968616	0.988588	0.988588	0.992867	0.991441	0.992867	0.992867	0.985735	0.985735	0.987161	0.987161	0.985735	0.988588	0.985735
200	PCV2d_Vietnam_KT336608	0.968616	0.981455	0.987161	0.987161	0.987161	0.984308	0.987161	0.987161	0.985735	0.988588	0.987161	0.984308	0.988588	0.988588	0.988588	0.988588	0.988588	0.990014	0.991441	0.987161	0.958631	0.990014	0.987161	0.992867	0.981455	0.984308	0.988588	0.987161	0.992867	0.988588	0.988588	0.984308	0.898716	0.984308	0.96719	0.988588	0.988588	0.992867	0.991441	0.992867	0.992867	0.985735	0.985735	0.987161	0.987161	0.985735	0.988588	0.985735
201	PCV2d_Vietnam_KU359277	0.971469	0.984308	0.990014	0.990014	0.990014	0.987161	0.990014	0.990014	0.988588	0.991441	0.990014	0.987161	0.991441	0.991441	0.991441	0.991441	0.991441	0.992867	0.994294	0.990014	0.961484	0.992867	0.990014	0.99572	0.984308	0.987161	0.991441	0.990014	0.99572	0.991441	0.991441	0.987161	0.901569	0.987161	0.970043	0.991441	0.991441	0.99572	0.994294	0.99572	0.99572	0.988588	0.988588	0.990014	0.990014	0.988588	0.991441	0.988588
202	PCV2e_China_MF589523	0.825963	0.840228	0.845934	0.845934	0.845934	0.841655	0.844508	0.844508	0.843081	0.844508	0.841655	0.835949	0.844508	0.843081	0.844508	0.844508	0.844508	0.843081	0.844508	0.843081	0.815977	0.843081	0.843081	0.845934	0.838802	0.841655	0.844508	0.843081	0.845934	0.838802	0.838802	0.834522	0.808845	0.837375	0.821683	0.844508	0.844508	0.845934	0.844508	0.845934	0.845934	0.841655	0.841655	0.845934	0.845934	0.841655	0.840228	0.843081
203	PCV2e_China_MF589524	0.827389	0.841655	0.847361	0.847361	0.847361	0.843081	0.845934	0.845934	0.844508	0.845934	0.843081	0.837375	0.845934	0.844508	0.845934	0.845934	0.845934	0.844508	0.845934	0.844508	0.817404	0.844508	0.844508	0.847361	0.840228	0.843081	0.845934	0.844508	0.847361	0.840228	0.840228	0.835949	0.810271	0.838802	0.82311	0.845934	0.845934	0.847361	0.845934	0.847361	0.847361	0.843081	0.843081	0.847361	0.847361	0.843081	0.841655	0.844508
204	PCV2e_US_KT795287	0.827389	0.841655	0.847361	0.847361	0.847361	0.843081	0.845934	0.845934	0.844508	0.845934	0.843081	0.837375	0.845934	0.844508	0.845934	0.845934	0.845934	0.844508	0.845934	0.844508	0.817404	0.844508	0.844508	0.847361	0.840228	0.843081	0.845934	0.844508	0.847361	0.840228	0.840228	0.835949	0.807418	0.838802	0.82311	0.845934	0.845934	0.847361	0.845934	0.847361	0.847361	0.843081	0.843081	0.847361	0.847361	0.843081	0.841655	0.844508
205	PCV2e_US_KT795288	0.830243	0.843081	0.848787	0.848787	0.848787	0.844508	0.847361	0.847361	0.845934	0.847361	0.844508	0.838802	0.847361	0.845934	0.847361	0.847361	0.847361	0.845934	0.847361	0.845934	0.81883	0.845934	0.845934	0.848787	0.841655	0.844508	0.847361	0.845934	0.848787	0.841655	0.841655	0.837375	0.811698	0.840228	0.824536	0.847361	0.847361	0.848787	0.847361	0.848787	0.848787	0.844508	0.844508	0.848787	0.848787	0.844508	0.843081	0.845934
206	PCV2e_US_KT867796	0.828816	0.843081	0.845934	0.845934	0.845934	0.841655	0.844508	0.844508	0.843081	0.844508	0.841655	0.838802	0.844508	0.843081	0.844508	0.844508	0.844508	0.843081	0.844508	0.843081	0.815977	0.843081	0.843081	0.845934	0.838802	0.841655	0.844508	0.843081	0.845934	0.838802	0.838802	0.834522	0.808845	0.837375	0.821683	0.844508	0.844508	0.845934	0.844508	0.845934	0.845934	0.841655	0.841655	0.845934	0.845934	0.841655	0.840228	0.843081
207	PCV2e_US_KT867797	0.824536	0.837375	0.843081	0.843081	0.843081	0.837375	0.840228	0.840228	0.838802	0.841655	0.838802	0.833096	0.841655	0.840228	0.841655	0.841655	0.841655	0.840228	0.841655	0.840228	0.813124	0.840228	0.840228	0.843081	0.834522	0.837375	0.841655	0.840228	0.843081	0.835949	0.835949	0.831669	0.811698	0.834522	0.81883	0.841655	0.841655	0.843081	0.841655	0.843081	0.843081	0.838802	0.838802	0.843081	0.843081	0.837375	0.837375	0.838802
208	PCV2e_US_KT867801	0.830243	0.844508	0.850214	0.850214	0.850214	0.845934	0.848787	0.848787	0.847361	0.848787	0.845934	0.840228	0.848787	0.847361	0.848787	0.848787	0.848787	0.847361	0.848787	0.847361	0.820257	0.847361	0.847361	0.850214	0.843081	0.845934	0.848787	0.847361	0.850214	0.843081	0.843081	0.838802	0.810271	0.841655	0.825963	0.848787	0.848787	0.850214	0.848787	0.850214	0.850214	0.845934	0.845934	0.850214	0.850214	0.845934	0.844508	0.847361
209	PCV2e_US_KT867802	0.825963	0.840228	0.845934	0.845934	0.845934	0.841655	0.844508	0.844508	0.843081	0.844508	0.841655	0.835949	0.844508	0.843081	0.844508	0.844508	0.844508	0.843081	0.844508	0.843081	0.815977	0.843081	0.843081	0.845934	0.838802	0.841655	0.844508	0.843081	0.845934	0.838802	0.838802	0.834522	0.808845	0.837375	0.821683	0.844508	0.844508	0.845934	0.844508	0.845934	0.845934	0.841655	0.841655	0.845934	0.845934	0.841655	0.840228	0.843081
210	PCV2e_US_KT870147	0.824536	0.838802	0.844508	0.844508	0.844508	0.840228	0.843081	0.843081	0.841655	0.843081	0.840228	0.834522	0.843081	0.841655	0.843081	0.843081	0.843081	0.841655	0.843081	0.841655	0.814551	0.841655	0.841655	0.844508	0.837375	0.840228	0.843081	0.841655	0.844508	0.837375	0.837375	0.833096	0.807418	0.835949	0.820257	0.843081	0.843081	0.844508	0.843081	0.844508	0.844508	0.840228	0.840228	0.844508	0.844508	0.840228	0.838802	0.841655
211	PCV2e_US_KX510067	0.828816	0.843081	0.848787	0.848787	0.848787	0.844508	0.847361	0.847361	0.845934	0.847361	0.844508	0.838802	0.847361	0.845934	0.847361	0.847361	0.847361	0.845934	0.847361	0.845934	0.81883	0.845934	0.845934	0.848787	0.841655	0.844508	0.847361	0.845934	0.848787	0.841655	0.841655	0.837375	0.808845	0.840228	0.824536	0.847361	0.847361	0.848787	0.847361	0.848787	0.848787	0.844508	0.844508	0.848787	0.848787	0.844508	0.843081	0.845934
212	PCV2f_Brazil_KJ094600	0.877318	0.894437	0.900143	0.900143	0.900143	0.89301	0.895863	0.895863	0.894437	0.900143	0.900143	0.895863	0.901569	0.901569	0.904422	0.904422	0.902996	0.900143	0.904422	0.902996	0.871612	0.902996	0.900143	0.904422	0.890157	0.89301	0.904422	0.900143	0.904422	0.900143	0.900143	0.894437	0.927247	0.895863	0.880171	0.898716	0.898716	0.904422	0.904422	0.904422	0.904422	0.898716	0.898716	0.900143	0.900143	0.894437	0.900143	0.894437
213	PCV2f_China_HM776452	0.901569	0.920114	0.927247	0.927247	0.927247	0.917261	0.920114	0.920114	0.918688	0.924394	0.924394	0.920114	0.92582	0.92582	0.928673	0.928673	0.927247	0.924394	0.928673	0.927247	0.89301	0.927247	0.924394	0.928673	0.914408	0.917261	0.928673	0.924394	0.928673	0.924394	0.924394	0.918688	0.910128	0.920114	0.904422	0.92582	0.92582	0.928673	0.928673	0.928673	0.928673	0.922967	0.922967	0.927247	0.927247	0.920114	0.924394	0.918688
214	PCV2f_China_MF139077	0.901569	0.918688	0.924394	0.924394	0.924394	0.917261	0.920114	0.920114	0.918688	0.924394	0.924394	0.920114	0.92582	0.92582	0.928673	0.928673	0.927247	0.924394	0.928673	0.927247	0.895863	0.927247	0.924394	0.928673	0.914408	0.917261	0.928673	0.924394	0.928673	0.924394	0.924394	0.918688	0.908702	0.920114	0.904422	0.922967	0.922967	0.928673	0.928673	0.928673	0.928673	0.922967	0.922967	0.924394	0.924394	0.918688	0.927247	0.918688
215	PCV2f_China_MF139078	0.902996	0.920114	0.928673	0.928673	0.928673	0.918688	0.921541	0.921541	0.920114	0.92582	0.92582	0.921541	0.927247	0.927247	0.9301	0.9301	0.928673	0.92582	0.9301	0.928673	0.894437	0.928673	0.92582	0.9301	0.915835	0.918688	0.9301	0.92582	0.9301	0.92582	0.92582	0.920114	0.911555	0.921541	0.905849	0.927247	0.927247	0.9301	0.9301	0.9301	0.9301	0.924394	0.924394	0.928673	0.928673	0.920114	0.92582	0.920114
216	PCV2f_India_LC004745	0.89729	0.914408	0.922967	0.922967	0.922967	0.912981	0.915835	0.915835	0.914408	0.920114	0.920114	0.915835	0.921541	0.921541	0.924394	0.924394	0.922967	0.920114	0.924394	0.922967	0.88873	0.922967	0.920114	0.924394	0.910128	0.912981	0.924394	0.920114	0.924394	0.920114	0.920114	0.914408	0.905849	0.915835	0.900143	0.921541	0.921541	0.924394	0.924394	0.924394	0.924394	0.918688	0.918688	0.922967	0.922967	0.914408	0.920114	0.914408
217	PCV2f_India_LC004749	0.895863	0.912981	0.921541	0.921541	0.921541	0.911555	0.914408	0.914408	0.912981	0.918688	0.918688	0.914408	0.920114	0.920114	0.922967	0.922967	0.921541	0.918688	0.922967	0.921541	0.887304	0.921541	0.918688	0.922967	0.908702	0.911555	0.922967	0.918688	0.922967	0.918688	0.918688	0.912981	0.904422	0.914408	0.898716	0.920114	0.920114	0.922967	0.922967	0.922967	0.922967	0.917261	0.917261	0.921541	0.921541	0.912981	0.918688	0.912981
218	PCV2f_India_LC008135	0.900143	0.917261	0.922967	0.922967	0.922967	0.915835	0.918688	0.918688	0.917261	0.922967	0.922967	0.918688	0.924394	0.924394	0.927247	0.927247	0.92582	0.922967	0.927247	0.92582	0.894437	0.92582	0.922967	0.927247	0.912981	0.915835	0.927247	0.922967	0.927247	0.922967	0.922967	0.917261	0.907275	0.918688	0.902996	0.921541	0.921541	0.927247	0.927247	0.927247	0.927247	0.921541	0.921541	0.922967	0.922967	0.917261	0.92582	0.917261
219	PCV2f_India_LC008137	0.89729	0.914408	0.920114	0.920114	0.920114	0.912981	0.915835	0.915835	0.914408	0.920114	0.921541	0.915835	0.921541	0.921541	0.924394	0.924394	0.924394	0.920114	0.924394	0.922967	0.891583	0.922967	0.920114	0.924394	0.910128	0.912981	0.924394	0.920114	0.924394	0.920114	0.920114	0.914408	0.904422	0.915835	0.900143	0.918688	0.918688	0.924394	0.924394	0.924394	0.924394	0.918688	0.918688	0.920114	0.920114	0.914408	0.922967	0.914408
220	PCV2f_Indonesia_KT369069	0.904422	0.921541	0.9301	0.9301	0.9301	0.920114	0.922967	0.922967	0.921541	0.927247	0.927247	0.922967	0.928673	0.928673	0.931526	0.931526	0.9301	0.927247	0.931526	0.9301	0.895863	0.9301	0.927247	0.931526	0.917261	0.920114	0.931526	0.927247	0.931526	0.927247	0.927247	0.921541	0.908702	0.922967	0.907275	0.928673	0.928673	0.931526	0.931526	0.931526	0.931526	0.92582	0.92582	0.9301	0.9301	0.921541	0.924394	0.921541
221	PCV2f_Indonesia_KT369070	0.904422	0.921541	0.9301	0.9301	0.9301	0.920114	0.922967	0.922967	0.921541	0.927247	0.927247	0.922967	0.928673	0.928673	0.931526	0.931526	0.9301	0.927247	0.931526	0.9301	0.895863	0.9301	0.927247	0.931526	0.917261	0.920114	0.931526	0.927247	0.931526	0.927247	0.927247	0.921541	0.910128	0.922967	0.907275	0.928673	0.928673	0.931526	0.931526	0.931526	0.931526	0.92582	0.92582	0.9301	0.9301	0.921541	0.924394	0.921541
222	PCV2g_China_AY556477	0.922967	0.938659	0.944365	0.944365	0.944365	0.937233	0.940086	0.940086	0.938659	0.944365	0.945792	0.938659	0.945792	0.945792	0.947218	0.947218	0.948645	0.944365	0.947218	0.945792	0.911555	0.945792	0.944365	0.948645	0.934379	0.937233	0.947218	0.944365	0.948645	0.941512	0.941512	0.937233	0.900143	0.938659	0.921541	0.942939	0.942939	0.948645	0.947218	0.948645	0.948645	0.942939	0.942939	0.944365	0.944365	0.938659	0.941512	0.938659
223	PCV2g_China_EU547457	0.921541	0.937233	0.940086	0.940086	0.940086	0.932953	0.935806	0.935806	0.934379	0.940086	0.941512	0.934379	0.941512	0.941512	0.940086	0.940086	0.944365	0.940086	0.942939	0.938659	0.907275	0.938659	0.940086	0.944365	0.9301	0.932953	0.940086	0.940086	0.944365	0.937233	0.937233	0.932953	0.89301	0.934379	0.915835	0.938659	0.938659	0.944365	0.942939	0.944365	0.944365	0.938659	0.938659	0.940086	0.940086	0.934379	0.937233	0.934379
224	PCV2g_China_FJ998185	0.921541	0.937233	0.940086	0.940086	0.940086	0.932953	0.935806	0.935806	0.934379	0.940086	0.941512	0.934379	0.941512	0.941512	0.940086	0.940086	0.944365	0.940086	0.942939	0.938659	0.907275	0.938659	0.940086	0.944365	0.9301	0.932953	0.940086	0.940086	0.944365	0.937233	0.937233	0.932953	0.890157	0.934379	0.915835	0.938659	0.938659	0.944365	0.942939	0.944365	0.944365	0.938659	0.938659	0.940086	0.940086	0.934379	0.937233	0.934379
225	PCV2g_China_HQ395040	0.922967	0.938659	0.941512	0.941512	0.941512	0.934379	0.937233	0.937233	0.935806	0.941512	0.942939	0.935806	0.942939	0.942939	0.941512	0.941512	0.945792	0.941512	0.944365	0.940086	0.908702	0.940086	0.941512	0.945792	0.931526	0.934379	0.941512	0.941512	0.945792	0.938659	0.938659	0.937233	0.891583	0.935806	0.917261	0.940086	0.940086	0.945792	0.944365	0.945792	0.945792	0.940086	0.940086	0.941512	0.941512	0.935806	0.938659	0.935806
226	PCV2g_China_HQ395060	0.921541	0.935806	0.938659	0.938659	0.938659	0.931526	0.934379	0.934379	0.932953	0.938659	0.940086	0.932953	0.940086	0.940086	0.938659	0.938659	0.942939	0.938659	0.941512	0.937233	0.905849	0.937233	0.938659	0.942939	0.928673	0.931526	0.938659	0.938659	0.942939	0.935806	0.935806	0.931526	0.88873	0.932953	0.914408	0.937233	0.937233	0.942939	0.941512	0.942939	0.942939	0.937233	0.937233	0.938659	0.938659	0.932953	0.935806	0.932953
227	PCV2g_China_JX948768	0.921541	0.937233	0.940086	0.940086	0.940086	0.932953	0.935806	0.935806	0.934379	0.940086	0.941512	0.934379	0.941512	0.941512	0.940086	0.940086	0.944365	0.940086	0.942939	0.938659	0.910128	0.938659	0.940086	0.944365	0.9301	0.932953	0.940086	0.940086	0.944365	0.937233	0.940086	0.932953	0.890157	0.934379	0.915835	0.938659	0.938659	0.944365	0.942939	0.944365	0.944365	0.938659	0.938659	0.940086	0.940086	0.934379	0.940086	0.934379
228	PCV2g_China_KX960931	0.922967	0.938659	0.941512	0.941512	0.941512	0.934379	0.937233	0.937233	0.935806	0.941512	0.942939	0.935806	0.942939	0.942939	0.941512	0.941512	0.945792	0.941512	0.944365	0.940086	0.911555	0.940086	0.941512	0.945792	0.931526	0.934379	0.941512	0.941512	0.945792	0.938659	0.941512	0.934379	0.891583	0.935806	0.917261	0.940086	0.940086	0.945792	0.944365	0.945792	0.945792	0.940086	0.940086	0.941512	0.941512	0.935806	0.941512	0.935806
229	PCV2g_Germany_AY713470	0.928673	0.942939	0.945792	0.945792	0.945792	0.938659	0.941512	0.941512	0.940086	0.945792	0.944365	0.940086	0.947218	0.947218	0.945792	0.945792	0.947218	0.945792	0.948645	0.944365	0.912981	0.944365	0.945792	0.950071	0.935806	0.938659	0.945792	0.945792	0.950071	0.942939	0.942939	0.938659	0.901569	0.940086	0.921541	0.944365	0.944365	0.950071	0.948645	0.950071	0.950071	0.944365	0.944365	0.945792	0.945792	0.940086	0.942939	0.940086
230	PCV2g_Taiwan_HQ202972	0.921541	0.937233	0.940086	0.940086	0.940086	0.932953	0.935806	0.935806	0.934379	0.940086	0.941512	0.934379	0.941512	0.941512	0.940086	0.940086	0.944365	0.940086	0.942939	0.938659	0.907275	0.938659	0.940086	0.944365	0.9301	0.932953	0.940086	0.940086	0.944365	0.937233	0.937233	0.932953	0.890157	0.934379	0.915835	0.938659	0.938659	0.944365	0.942939	0.944365	0.944365	0.938659	0.938659	0.940086	0.940086	0.934379	0.937233	0.934379
231	PCV2g_Vietnam_JX099786	0.920114	0.934379	0.937233	0.937233	0.937233	0.9301	0.932953	0.932953	0.931526	0.937233	0.938659	0.931526	0.938659	0.938659	0.937233	0.937233	0.941512	0.937233	0.940086	0.935806	0.904422	0.935806	0.937233	0.941512	0.927247	0.9301	0.937233	0.937233	0.941512	0.934379	0.934379	0.9301	0.887304	0.931526	0.912981	0.935806	0.935806	0.941512	0.940086	0.941512	0.941512	0.935806	0.935806	0.937233	0.937233	0.931526	0.934379	0.931526
232	PCV2h_China_AY035820	0.9301	0.941512	0.947218	0.947218	0.947218	0.947218	0.950071	0.950071	0.948645	0.948645	0.948645	0.945792	0.948645	0.950071	0.952924	0.952924	0.950071	0.950071	0.952924	0.951498	0.918688	0.954351	0.947218	0.952924	0.944365	0.947218	0.952924	0.947218	0.952924	0.951498	0.951498	0.945792	0.918688	0.945792	0.931526	0.948645	0.948645	0.952924	0.952924	0.952924	0.952924	0.945792	0.945792	0.947218	0.947218	0.948645	0.948645	0.948645
233	PCV2h_China_JN411097	0.921541	0.9301	0.937233	0.937233	0.937233	0.935806	0.938659	0.938659	0.937233	0.937233	0.937233	0.937233	0.937233	0.938659	0.941512	0.941512	0.940086	0.938659	0.941512	0.940086	0.907275	0.942939	0.935806	0.941512	0.932953	0.935806	0.941512	0.935806	0.941512	0.940086	0.940086	0.934379	0.908702	0.934379	0.922967	0.938659	0.938659	0.941512	0.941512	0.941512	0.941512	0.934379	0.934379	0.937233	0.937233	0.937233	0.937233	0.937233
234	PCV2h_China_KC515012	0.924394	0.935806	0.942939	0.942939	0.942939	0.941512	0.944365	0.944365	0.942939	0.942939	0.942939	0.941512	0.942939	0.944365	0.947218	0.947218	0.945792	0.944365	0.947218	0.945792	0.912981	0.948645	0.941512	0.947218	0.938659	0.941512	0.947218	0.941512	0.947218	0.945792	0.945792	0.940086	0.914408	0.940086	0.92582	0.944365	0.944365	0.947218	0.947218	0.947218	0.947218	0.940086	0.940086	0.942939	0.942939	0.942939	0.942939	0.942939
235	PCV2h_Indonesia_EU302140	0.9301	0.938659	0.945792	0.945792	0.945792	0.944365	0.947218	0.947218	0.945792	0.945792	0.945792	0.944365	0.945792	0.947218	0.950071	0.950071	0.948645	0.947218	0.950071	0.948645	0.915835	0.951498	0.944365	0.950071	0.941512	0.944365	0.950071	0.944365	0.950071	0.948645	0.948645	0.942939	0.918688	0.942939	0.931526	0.947218	0.947218	0.950071	0.950071	0.950071	0.950071	0.942939	0.942939	0.945792	0.945792	0.945792	0.945792	0.945792
236	PCV2h_Indonesia_KX130941	0.931526	0.940086	0.947218	0.947218	0.947218	0.945792	0.948645	0.948645	0.947218	0.947218	0.947218	0.945792	0.947218	0.948645	0.951498	0.951498	0.950071	0.948645	0.951498	0.950071	0.917261	0.952924	0.945792	0.951498	0.942939	0.945792	0.951498	0.945792	0.951498	0.950071	0.950071	0.944365	0.920114	0.944365	0.932953	0.948645	0.948645	0.951498	0.951498	0.951498	0.951498	0.944365	0.944365	0.947218	0.947218	0.947218	0.947218	0.947218
237	PCV2h_Thailand_AY864814	0.912981	0.927247	0.934379	0.934379	0.934379	0.9301	0.932953	0.932953	0.931526	0.934379	0.934379	0.9301	0.934379	0.935806	0.938659	0.938659	0.937233	0.932953	0.938659	0.937233	0.901569	0.937233	0.932953	0.938659	0.927247	0.9301	0.938659	0.932953	0.938659	0.934379	0.934379	0.928673	0.915835	0.928673	0.914408	0.932953	0.932953	0.938659	0.938659	0.938659	0.938659	0.931526	0.931526	0.934379	0.934379	0.931526	0.931526	0.931526
238	PCV2h_Thailand_JQ866917	0.918688	0.9301	0.937233	0.937233	0.937233	0.935806	0.938659	0.938659	0.937233	0.937233	0.937233	0.935806	0.937233	0.938659	0.941512	0.941512	0.940086	0.938659	0.941512	0.940086	0.910128	0.942939	0.935806	0.941512	0.932953	0.935806	0.941512	0.935806	0.941512	0.940086	0.942939	0.934379	0.911555	0.934379	0.920114	0.938659	0.938659	0.941512	0.941512	0.941512	0.941512	0.934379	0.934379	0.937233	0.937233	0.940086	0.940086	0.937233
239	PCV2h_Thailand_MF314252	0.918688	0.9301	0.937233	0.937233	0.937233	0.935806	0.938659	0.938659	0.937233	0.937233	0.938659	0.935806	0.937233	0.938659	0.941512	0.941512	0.941512	0.938659	0.941512	0.940086	0.908702	0.942939	0.935806	0.941512	0.932953	0.935806	0.941512	0.935806	0.941512	0.940086	0.940086	0.934379	0.910128	0.934379	0.921541	0.938659	0.938659	0.941512	0.941512	0.941512	0.941512	0.934379	0.934379	0.937233	0.937233	0.937233	0.937233	0.937233
240	PCV2h_Vietnam_JQ181596	0.924394	0.932953	0.940086	0.940086	0.940086	0.938659	0.941512	0.941512	0.940086	0.940086	0.940086	0.938659	0.940086	0.941512	0.944365	0.944365	0.942939	0.941512	0.944365	0.942939	0.910128	0.945792	0.938659	0.944365	0.935806	0.938659	0.944365	0.938659	0.944365	0.942939	0.942939	0.937233	0.908702	0.937233	0.92582	0.941512	0.941512	0.944365	0.944365	0.944365	0.944365	0.937233	0.937233	0.940086	0.940086	0.940086	0.940086	0.940086
241	PCV2h_Vietnam_KM042394	0.922967	0.934379	0.941512	0.941512	0.941512	0.940086	0.942939	0.942939	0.941512	0.941512	0.941512	0.940086	0.941512	0.942939	0.945792	0.945792	0.944365	0.942939	0.945792	0.944365	0.911555	0.947218	0.940086	0.945792	0.937233	0.940086	0.945792	0.940086	0.945792	0.944365	0.944365	0.938659	0.912981	0.938659	0.924394	0.942939	0.942939	0.945792	0.945792	0.945792	0.945792	0.938659	0.938659	0.941512	0.941512	0.941512	0.941512	0.941512
			0.807418
[truncated: 193 more columns]
